# Supplementary material for: Di-μ-chlorido-bis­{chlorido[4-nitro-N-(pyridin-2-yl­methyl­idene-κN)aniline-κN]mercury(II)}
Source: Acta Crystallogr Sect E Struct Rep Online. 2011 Feb 12;67(Pt 3):m327. doi: 10.1107/S1600536811004703 (PMC3051965; doi:10.1107/S1600536811004703)
Supplement: Supplementary file 1 [file e-67-0m327-sup1.cif]

##############################################################################
###                                                                        ###
###        Electronic paper (Acta Crystallographica Section E)             ###
###                                                                        ###
##############################################################################
#                                                                            #
# This CIF contains the data in a paper accepted for publication in Acta     #
# Crystallographica Section E. It conforms to the requirements of Notes      #
# for Authors for Section E, and has been peer reviewed under the auspices   #
# of the IUCr Commission on Journals.                                        #
#                                                                            #
# Full details of the Crystallographic Information File format               #
# are given in the paper "The Crystallographic Information File (CIF):       #
# a New Standard Archive File for Crystallography" by S. R. Hall, F. H.      #
# Allen and I. D. Brown [Acta Cryst. (1991), A47, 655-685].                  #
#                                                                            #
# The current version of the core CIF dictionary is obtainable from          #
# ftp://ftp.iucr.org/pub/cif_core.dic. The current version number is 2.4.    #
#                                                                            #
# Software is freely available for graphical display of the structure(s) in  #
# this CIF.  For information consult the CIF home page http://www.iucr.org/  #
# cif/home.html                                                              #
#                                                                            #
# This file may be used for bona fide research purposes within the           #
# scientific community so long as proper attribution is given to the journal # 
# article from which it was obtained.                                        #
#                                                                            #
##############################################################################
                                             
data_I
_audit_creation_method     SHELXL-97
_chemical_name_systematic
;
Di-\m-chlorido-bis{chlorido[4-nitro-<i>N</i>-(pyridin-2-ylmethylidene-
\k<i>N</i>)aniline-\k<i>N</i>]mercury(II)}
;
_chemical_name_common     ?
_chemical_formula_moiety     'C24 H18 Cl4 Hg2 N6 O4'
_chemical_formula_sum     'C24 H18 Cl4 Hg2 N6 O4'
_chemical_formula_iupac     '[Hg2 Cl4 (C12 H9 N3 O2)2]'
_chemical_formula_weight     997.42
_chemical_melting_point     ?
_symmetry_cell_setting     monoclinic
_symmetry_space_group_name_H-M     'P 21/c'
_symmetry_space_group_name_Hall     '-P 2ybc'
loop_
    _symmetry_equiv_pos_as_xyz
    'x, y, z'
    '-x, y+1/2, -z+1/2'
    '-x, -y, -z'
    'x, -y-1/2, z-1/2'
_cell_length_a     8.9731(2)
_cell_length_b     7.8439(3)
_cell_length_c     20.1403(7)
_cell_angle_alpha     90.00
_cell_angle_beta     98.155(2)
_cell_angle_gamma     90.00
_cell_volume     1403.22(8)
_cell_formula_units_Z     2
_cell_measurement_reflns_used     6448
_cell_measurement_theta_min     2.6
_cell_measurement_theta_max     27.5
_cell_measurement_temperature     150.0(10)
_exptl_crystal_description     'block'
_exptl_crystal_colour     'colourless'
_exptl_crystal_size_max     0.18
_exptl_crystal_size_mid     0.16
_exptl_crystal_size_min     0.14
_exptl_crystal_density_diffrn     2.361
_exptl_crystal_density_meas     ?
_exptl_crystal_density_method     'not measured'
_exptl_crystal_F_000     928
_exptl_absorpt_coefficient_mu     11.352
_exptl_absorpt_correction_type     multi-scan
_exptl_absorpt_process_details
;
(SORTAV; Blessing, 1995)
;
_exptl_absorpt_correction_T_min     0.115
_exptl_absorpt_correction_T_max     0.222
_exptl_special_details
;
;
_diffrn_ambient_temperature     150.0(10)
_diffrn_radiation_type     MoK\a
_diffrn_radiation_wavelength     0.71073
_diffrn_radiation_source     'fine-focus sealed tube'
_diffrn_radiation_monochromator     graphite
_diffrn_measurement_device_type     'Nonius KappaCCD'
_diffrn_measurement_method     '\f scans and \w scans with \k offsets'
_diffrn_detector_area_resol_mean     9
_diffrn_reflns_number     11428
_diffrn_reflns_av_R_equivalents     0.0552
_diffrn_reflns_av_sigmaI/netI     0.0426
_diffrn_reflns_theta_min     2.79
_diffrn_reflns_theta_max     27.56
_diffrn_reflns_theta_full     25.24
_diffrn_measured_fraction_theta_max     0.984
_diffrn_measured_fraction_theta_full     0.997
_diffrn_reflns_limit_h_min     -11
_diffrn_reflns_limit_h_max     11
_diffrn_reflns_limit_k_min     -9
_diffrn_reflns_limit_k_max     10
_diffrn_reflns_limit_l_min     -25
_diffrn_reflns_limit_l_max     26
_refine_special_details
;
Refinement of <i>F</i>^2^ against ALL reflections. The weighted <i>R</i>-factor
<i>wR</i> and goodness of fit <i>S</i> are based on <i>F</i>^2^, conventional
<i>R</i>-factors <i>R</i> are based on <i>F</i>, with <i>F</i> set to zero for
negative <i>F</i>^2^. The threshold expression of <i>F</i>^2^ >
\s(<i>F</i>^2^) is used only for calculating <i>R</i>-factors(gt) <i>etc</i>.
and is not relevant to the choice of reflections for refinement.
<i>R</i>-factors based on <i>F</i>^2^ are statistically about twice as large
as those based on <i>F</i>, and <i>R</i>- factors based on ALL data will be
even larger.
;
_reflns_number_total     3197
_reflns_number_gt     2639
_reflns_threshold_expression     I>2\s(I)
_refine_ls_structure_factor_coef     Fsqd
_refine_ls_matrix_type     full
_refine_ls_R_factor_all     0.0399
_refine_ls_R_factor_gt     0.0283
_refine_ls_wR_factor_gt     0.0591
_refine_ls_wR_factor_ref     0.0637
_refine_ls_goodness_of_fit_ref     1.058
_refine_ls_restrained_S_all     1.058
_refine_ls_number_reflns     3197
_refine_ls_number_parameters     181
_refine_ls_number_restraints     0
_refine_ls_hydrogen_treatment     constr
_refine_ls_weighting_scheme     calc
_refine_ls_weighting_details
         'calc w=1/[\s^2^(Fo^2^)+(0.0234P)^2^+1.6835P] where P=(Fo^2^+2Fc^2^)/3'
_atom_sites_solution_hydrogens     geom
_atom_sites_solution_primary     direct
_atom_sites_solution_secondary     difmap
_refine_ls_shift/su_max     0.001
_refine_ls_shift/su_mean     0.000
_refine_diff_density_max     0.936
_refine_diff_density_min     -1.558
_refine_ls_extinction_method     none
_refine_ls_extinction_coef     ?
loop_
    _atom_type_symbol
    _atom_type_description
    _atom_type_scat_dispersion_real
    _atom_type_scat_dispersion_imag
    _atom_type_scat_source
    'C' 'C' 0.0033 0.0016
                         'International Tables Vol C Tables 4.2.6.8 and 6.1.1.4'
    'H' 'H' 0.0000 0.0000
                         'International Tables Vol C Tables 4.2.6.8 and 6.1.1.4'
    'Cl' 'Cl' 0.1484 0.1585
                         'International Tables Vol C Tables 4.2.6.8 and 6.1.1.4'
    'N' 'N' 0.0061 0.0033
                         'International Tables Vol C Tables 4.2.6.8 and 6.1.1.4'
    'O' 'O' 0.0106 0.0060
                         'International Tables Vol C Tables 4.2.6.8 and 6.1.1.4'
    'Hg' 'Hg' -2.3894 9.2266
                         'International Tables Vol C Tables 4.2.6.8 and 6.1.1.4'
_computing_data_collection     'COLLECT (Nonius, 2002)'
_computing_cell_refinement     'DENZO-SMN (Otwinowski & Minor, 1997)'
_computing_data_reduction     'DENZO-SMN (Otwinowski & Minor, 1997)'
_computing_structure_solution     'SIR92 (Altomare <i>et al.</i>, 1994)'
_computing_structure_refinement     'SHELXTL (Sheldrick, 2008)'
_computing_molecular_graphics     'PLATON (Spek, 2009)'
_computing_publication_material     'SHELXTL (Sheldrick, 2008)'
loop_
    _atom_site_type_symbol
    _atom_site_label
    _atom_site_fract_x
    _atom_site_fract_y
    _atom_site_fract_z
    _atom_site_U_iso_or_equiv
    _atom_site_adp_type
    _atom_site_calc_flag
    _atom_site_refinement_flags
    _atom_site_occupancy
    _atom_site_disorder_assembly
    _atom_site_disorder_group
    Hg Hg1 0.641245(19) 0.62356(2) 0.448116(9) 0.02542(8) Uani d . 1 . .
    Cl Cl1 0.83299(13) 0.45830(16) 0.40698(7) 0.0314(3) Uani d . 1 . .
    Cl Cl2 0.60508(13) 0.60053(14) 0.56941(6) 0.0270(3) Uani d . 1 . .
    O O1 1.0314(4) 1.2850(5) 0.72381(19) 0.0428(9) Uani d . 1 . .
    O O2 1.1963(4) 1.0918(5) 0.7078(2) 0.0440(10) Uani d . 1 . .
    N N1 0.5013(4) 0.7782(5) 0.36266(19) 0.0238(8) Uani d . 1 . .
    N N2 0.6929(4) 0.9273(5) 0.4652(2) 0.0216(8) Uani d . 1 . .
    N N3 1.0753(5) 1.1652(5) 0.6919(2) 0.0319(10) Uani d . 1 . .
    C C1 0.4077(5) 0.7090(6) 0.3123(2) 0.0265(10) Uani d . 1 . .
    H H1A 0.3985 0.5884 0.3101 0.032 Uiso calc R 1 . .
    C C2 0.3234(5) 0.8064(7) 0.2632(3) 0.0308(11) Uani d . 1 . .
    H H2A 0.2589 0.7531 0.2277 0.037 Uiso calc R 1 . .
    C C3 0.3344(5) 0.9808(7) 0.2663(3) 0.0312(11) Uani d . 1 . .
    H H3A 0.2769 1.0502 0.2335 0.037 Uiso calc R 1 . .
    C C4 0.4315(5) 1.0539(6) 0.3187(2) 0.0275(10) Uani d . 1 . .
    H H4A 0.4404 1.1744 0.3222 0.033 Uiso calc R 1 . .
    C C5 0.5152(5) 0.9497(6) 0.3657(2) 0.0212(9) Uani d . 1 . .
    C C6 0.6209(5) 1.0210(6) 0.4202(3) 0.0228(10) Uani d . 1 . .
    H H6A 0.6364 1.1408 0.4221 0.027 Uiso calc R 1 . .
    C C7 0.7901(5) 0.9952(6) 0.5209(2) 0.0206(9) Uani d . 1 . .
    C C8 0.7776(5) 1.1611(6) 0.5433(2) 0.0239(10) Uani d . 1 . .
    H H8A 0.7039 1.2351 0.5203 0.029 Uiso calc R 1 . .
    C C9 0.8717(5) 1.2189(6) 0.5988(2) 0.0265(10) Uani d . 1 . .
    H H9A 0.8641 1.3324 0.6145 0.032 Uiso calc R 1 . .
    C C10 0.9778(5) 1.1072(6) 0.6314(2) 0.0242(10) Uani d . 1 . .
    C C11 0.9934(5) 0.9425(6) 0.6092(2) 0.0257(10) Uani d . 1 . .
    H H11A 1.0688 0.8696 0.6316 0.031 Uiso calc R 1 . .
    C C12 0.8981(5) 0.8855(6) 0.5542(2) 0.0241(10) Uani d . 1 . .
    H H12A 0.9058 0.7717 0.5388 0.029 Uiso calc R 1 . .
loop_
    _atom_site_aniso_label
    _atom_site_aniso_U_11
    _atom_site_aniso_U_22
    _atom_site_aniso_U_33
    _atom_site_aniso_U_12
    _atom_site_aniso_U_13
    _atom_site_aniso_U_23
    Hg1 0.03088(12) 0.01758(11) 0.02789(12) 0.00384(7) 0.00446(8) 0.00096(8)
    Cl1 0.0311(6) 0.0273(6) 0.0363(7) 0.0085(5) 0.0069(5) -0.0012(5)
    Cl2 0.0332(6) 0.0244(6) 0.0233(6) -0.0052(4) 0.0035(5) -0.0015(5)
    O1 0.037(2) 0.046(2) 0.043(2) -0.0073(18) 0.0020(17) -0.017(2)
    O2 0.0277(19) 0.055(3) 0.045(2) 0.0031(17) -0.0075(16) -0.0044(19)
    N1 0.0249(19) 0.022(2) 0.025(2) 0.0021(16) 0.0057(16) 0.0018(17)
    N2 0.0210(18) 0.0192(19) 0.025(2) 0.0007(15) 0.0039(15) 0.0047(16)
    N3 0.026(2) 0.037(3) 0.033(3) -0.0090(18) 0.0047(18) -0.003(2)
    C1 0.029(2) 0.026(3) 0.024(3) -0.003(2) 0.0052(19) 0.001(2)
    C2 0.029(2) 0.035(3) 0.026(3) -0.004(2) -0.004(2) -0.004(2)
    C3 0.033(3) 0.036(3) 0.023(3) 0.012(2) 0.000(2) 0.006(2)
    C4 0.035(3) 0.021(2) 0.026(3) 0.004(2) 0.003(2) 0.001(2)
    C5 0.026(2) 0.021(2) 0.017(2) 0.0034(19) 0.0048(18) 0.0020(19)
    C6 0.027(2) 0.013(2) 0.029(3) 0.0024(18) 0.0064(19) -0.001(2)
    C7 0.019(2) 0.019(2) 0.024(3) 0.0006(17) 0.0067(18) 0.0006(19)
    C8 0.025(2) 0.022(2) 0.024(3) 0.0018(18) 0.0044(19) 0.0039(19)
    C9 0.025(2) 0.020(2) 0.035(3) -0.0029(19) 0.009(2) -0.006(2)
    C10 0.020(2) 0.026(3) 0.027(3) -0.0062(18) 0.0036(18) -0.002(2)
    C11 0.024(2) 0.023(2) 0.030(3) 0.004(2) 0.0027(19) 0.004(2)
    C12 0.022(2) 0.020(2) 0.031(3) -0.0005(18) 0.0053(19) -0.001(2)
_geom_special_details
;
All e.s.d.'s (except the e.s.d. in the dihedral angle between two l.s. planes)
are estimated using the full covariance matrix. The cell e.s.d.'s are taken
into account individually in the estimation of e.s.d.'s in distances, angles
and torsion angles; correlations between e.s.d.'s in cell parameters are only
used when they are defined by crystal symmetry. An approximate (isotropic)
treatment of cell e.s.d.'s is used for estimating e.s.d.'s involving l.s.
planes.
;
loop_
    _geom_bond_atom_site_label_1
    _geom_bond_atom_site_label_2
    _geom_bond_site_symmetry_2
    _geom_bond_distance
    _geom_bond_publ_flag
    Hg1 N1 . 2.323(4) y
    Hg1 Cl1 . 2.3940(11) y
    Hg1 N2 . 2.442(4) y
    Hg1 Cl2 . 2.5161(12) y
    Hg1 Cl2 3_666 2.8068(11) y
    Cl2 Hg1 3_666 2.8068(11) ?
    O1 N3 . 1.233(5) ?
    O2 N3 . 1.231(5) ?
    N1 C1 . 1.337(6) ?
    N1 C5 . 1.352(6) ?
    N2 C6 . 1.272(6) ?
    N2 C7 . 1.423(6) ?
    N3 C10 . 1.468(6) ?
    C1 C2 . 1.386(7) ?
    C1 H1A . 0.9500 ?
    C2 C3 . 1.372(7) ?
    C2 H2A . 0.9500 ?
    C3 C4 . 1.392(7) ?
    C3 H3A . 0.9500 ?
    C4 C5 . 1.388(6) ?
    C4 H4A . 0.9500 ?
    C5 C6 . 1.457(6) ?
    C6 H6A . 0.9500 ?
    C7 C8 . 1.387(6) ?
    C7 C12 . 1.394(6) ?
    C8 C9 . 1.380(7) ?
    C8 H8A . 0.9500 ?
    C9 C10 . 1.388(7) ?
    C9 H9A . 0.9500 ?
    C10 C11 . 1.381(6) ?
    C11 C12 . 1.375(7) ?
    C11 H11A . 0.9500 ?
    C12 H12A . 0.9500 ?
loop_
    _geom_angle_atom_site_label_1
    _geom_angle_atom_site_label_2
    _geom_angle_atom_site_label_3
    _geom_angle_site_symmetry_1
    _geom_angle_site_symmetry_3
    _geom_angle
    _geom_angle_publ_flag
    N1 Hg1 Cl1 . . 111.46(10) ?
    N1 Hg1 N2 . . 70.57(13) ?
    Cl1 Hg1 N2 . . 116.47(9) ?
    N1 Hg1 Cl2 . . 128.76(9) ?
    Cl1 Hg1 Cl2 . . 119.68(4) ?
    N2 Hg1 Cl2 . . 88.91(9) ?
    N1 Hg1 Cl2 . 3_666 84.28(9) ?
    Cl1 Hg1 Cl2 . 3_666 102.07(4) ?
    N2 Hg1 Cl2 . 3_666 139.38(9) ?
    Cl2 Hg1 Cl2 . 3_666 82.50(4) ?
    Hg1 Cl2 Hg1 . 3_666 97.50(4) ?
    C1 N1 C5 . . 118.8(4) ?
    C1 N1 Hg1 . . 124.5(3) ?
    C5 N1 Hg1 . . 116.7(3) ?
    C6 N2 C7 . . 122.6(4) ?
    C6 N2 Hg1 . . 113.3(3) ?
    C7 N2 Hg1 . . 124.0(3) ?
    O2 N3 O1 . . 123.8(4) ?
    O2 N3 C10 . . 118.1(4) ?
    O1 N3 C10 . . 118.1(4) ?
    N1 C1 C2 . . 122.6(5) ?
    N1 C1 H1A . . 118.7 ?
    C2 C1 H1A . . 118.7 ?
    C3 C2 C1 . . 119.2(5) ?
    C3 C2 H2A . . 120.4 ?
    C1 C2 H2A . . 120.4 ?
    C2 C3 C4 . . 118.6(4) ?
    C2 C3 H3A . . 120.7 ?
    C4 C3 H3A . . 120.7 ?
    C5 C4 C3 . . 119.6(5) ?
    C5 C4 H4A . . 120.2 ?
    C3 C4 H4A . . 120.2 ?
    N1 C5 C4 . . 121.2(4) ?
    N1 C5 C6 . . 117.6(4) ?
    C4 C5 C6 . . 121.3(4) ?
    N2 C6 C5 . . 121.8(4) ?
    N2 C6 H6A . . 119.1 ?
    C5 C6 H6A . . 119.1 ?
    C8 C7 C12 . . 120.4(4) ?
    C8 C7 N2 . . 122.6(4) ?
    C12 C7 N2 . . 117.0(4) ?
    C9 C8 C7 . . 120.2(4) ?
    C9 C8 H8A . . 119.9 ?
    C7 C8 H8A . . 119.9 ?
    C8 C9 C10 . . 118.4(4) ?
    C8 C9 H9A . . 120.8 ?
    C10 C9 H9A . . 120.8 ?
    C11 C10 C9 . . 122.2(4) ?
    C11 C10 N3 . . 118.9(4) ?
    C9 C10 N3 . . 119.0(4) ?
    C12 C11 C10 . . 119.0(4) ?
    C12 C11 H11A . . 120.5 ?
    C10 C11 H11A . . 120.5 ?
    C11 C12 C7 . . 119.8(4) ?
    C11 C12 H12A . . 120.1 ?
    C7 C12 H12A . . 120.1 ?
loop_
    _geom_torsion_atom_site_label_1
    _geom_torsion_atom_site_label_2
    _geom_torsion_atom_site_label_3
    _geom_torsion_atom_site_label_4
    _geom_torsion_site_symmetry_1
    _geom_torsion_site_symmetry_2
    _geom_torsion_site_symmetry_3
    _geom_torsion_site_symmetry_4
    _geom_torsion
    _geom_torsion_publ_flag
    N1 Hg1 Cl2 Hg1 . . . 3_666 76.43(12) ?
    Cl1 Hg1 Cl2 Hg1 . . . 3_666 -99.66(5) ?
    N2 Hg1 Cl2 Hg1 . . . 3_666 140.20(9) ?
    Cl2 Hg1 Cl2 Hg1 3_666 . . 3_666 0.0 ?
    Cl1 Hg1 N1 C1 . . . . 68.2(4) ?
    N2 Hg1 N1 C1 . . . . 179.9(4) ?
    Cl2 Hg1 N1 C1 . . . . -108.1(3) ?
    Cl2 Hg1 N1 C1 3_666 . . . -32.5(3) ?
    Cl1 Hg1 N1 C5 . . . . -112.9(3) ?
    N2 Hg1 N1 C5 . . . . -1.3(3) ?
    Cl2 Hg1 N1 C5 . . . . 70.7(3) ?
    Cl2 Hg1 N1 C5 3_666 . . . 146.3(3) ?
    N1 Hg1 N2 C6 . . . . -0.3(3) ?
    Cl1 Hg1 N2 C6 . . . . 104.6(3) ?
    Cl2 Hg1 N2 C6 . . . . -132.5(3) ?
    Cl2 Hg1 N2 C6 3_666 . . . -55.3(4) ?
    N1 Hg1 N2 C7 . . . . 177.8(3) ?
    Cl1 Hg1 N2 C7 . . . . -77.2(3) ?
    Cl2 Hg1 N2 C7 . . . . 45.7(3) ?
    Cl2 Hg1 N2 C7 3_666 . . . 122.8(3) ?
    C5 N1 C1 C2 . . . . -0.4(7) ?
    Hg1 N1 C1 C2 . . . . 178.4(3) ?
    N1 C1 C2 C3 . . . . -0.8(7) ?
    C1 C2 C3 C4 . . . . 0.7(7) ?
    C2 C3 C4 C5 . . . . 0.5(7) ?
    C1 N1 C5 C4 . . . . 1.7(6) ?
    Hg1 N1 C5 C4 . . . . -177.2(3) ?
    C1 N1 C5 C6 . . . . -178.4(4) ?
    Hg1 N1 C5 C6 . . . . 2.7(5) ?
    C3 C4 C5 N1 . . . . -1.8(7) ?
    C3 C4 C5 C6 . . . . 178.4(4) ?
    C7 N2 C6 C5 . . . . -176.3(4) ?
    Hg1 N2 C6 C5 . . . . 1.9(5) ?
    N1 C5 C6 N2 . . . . -3.2(6) ?
    C4 C5 C6 N2 . . . . 176.7(4) ?
    C6 N2 C7 C8 . . . . 22.2(7) ?
    Hg1 N2 C7 C8 . . . . -155.9(3) ?
    C6 N2 C7 C12 . . . . -159.7(4) ?
    Hg1 N2 C7 C12 . . . . 22.3(5) ?
    C12 C7 C8 C9 . . . . -0.2(7) ?
    N2 C7 C8 C9 . . . . 177.9(4) ?
    C7 C8 C9 C10 . . . . -0.2(7) ?
    C8 C9 C10 C11 . . . . 1.2(7) ?
    C8 C9 C10 N3 . . . . -177.9(4) ?
    O2 N3 C10 C11 . . . . 23.7(6) ?
    O1 N3 C10 C11 . . . . -156.4(4) ?
    O2 N3 C10 C9 . . . . -157.1(4) ?
    O1 N3 C10 C9 . . . . 22.7(6) ?
    C9 C10 C11 C12 . . . . -1.8(7) ?
    N3 C10 C11 C12 . . . . 177.3(4) ?
    C10 C11 C12 C7 . . . . 1.4(7) ?
    C8 C7 C12 C11 . . . . -0.5(7) ?
    N2 C7 C12 C11 . . . . -178.7(4) ?
data_global
_journal_date_recd_electronic     2011-02-03
_journal_date_accepted     2011-02-07
_journal_name_full     'Acta Crystallographica, Section E'
_journal_year     2011
_journal_volume     67
_journal_issue      3
_journal_page_first     m327
_journal_page_last     m327
_journal_paper_category     QM
_journal_coeditor_code     GK2347
_publ_contact_author_name     'Dr. Sadegh Salehzadeh'
_publ_contact_author_address
; Faculty of Chemistry,
 Bu-Ali Sina University,
 Hamedan,
 Iran
;
_publ_contact_author_email     saleh@basu.ac.ir
_publ_contact_author_fax     '98 21 88041344'
_publ_contact_author_phone     '98 21 88041344'
_publ_section_title
;\
Di-\m-chlorido-bis{chlorido[4-nitro-<i>N</i>-(pyridin-2-ylmethylidene-\
\k<i>N</i>)aniline-\k<i>N</i>]mercury(II)}
;
loop_
    _publ_author_name
    _publ_author_footnote
    _publ_author_address
    'Salehzadeh, Sadegh' .
; Faculty of Chemistry
  Bu-Ali Sina University
  Hamedan
  Iran
;
    'Dehghanpour, Saeed' .
; Department of Chemistry
  Alzahra University
  Vanak
  Tehran
  Iran
;
    'Khalaj, Mehdi' .
; Faculty of Chemistry
  Bu-Ali Sina University
  Hamedan
  Iran
  Department of Chemistry,
  Islamic Azad University,
  Buinzahra Branch,
  Buinzahra,
  Qazvin,
  Iran
;
    'Rahimishakiba, Mohammad' .
; Faculty of Chemistry
  Bu-Ali Sina University
  Hamedan
  Iran
;
