# Supplementary material for: Di-μ-chlorido-bis­{chlorido[4-nitro-N-(pyridin-2-yl­methyl­idene-κN)aniline-κN]mercury(II)}
Source: Acta Crystallogr Sect E Struct Rep Online. 2011 Feb 12;67(Pt 3):m327. doi: 10.1107/S1600536811004703 (PMC3051965; doi:10.1107/S1600536811004703)
Supplement: Supplementary file 2 [file e-67-0m327-Isup2.hkl]

# 
# h,k,l, Fc-squared, Fo-squared, sigma(Fo-squared) and status flag 
# 
data_I
_shelx_title ' k10266 in P2(1)/c' 
_shelx_refln_list_code          4 
_shelx_F_calc_maximum      431.70 
_exptl_crystal_F_000       928.00 
_reflns_d_resolution_high  0.7681 
 
loop_ 
 _symmetry_equiv_pos_as_xyz 
 'x, y, z' 
 '-x, y+1/2, -z+1/2' 
 '-x, -y, -z' 
 'x, -y-1/2, z-1/2' 
 
_cell_length_a     8.9731 
_cell_length_b     7.8439 
_cell_length_c    20.1403 
_cell_angle_alpha  90.000 
_cell_angle_beta   98.155 
_cell_angle_gamma  90.000 
 
_shelx_F_squared_multiplier     1.000 
 
loop_ 
 _refln_index_h 
 _refln_index_k 
 _refln_index_l 
 _refln_F_squared_calc 
 _refln_F_squared_meas 
 _refln_F_squared_sigma 
 _refln_observed_status 
   2   0   0      720.12      834.60     47.03 o 
   3   0   0    48303.53    44415.02   1344.16 o 
   4   0   0    57746.02    51629.16   1124.16 o 
   5   0   0    11893.30    11593.83    335.98 o 
   6   0   0    16110.48    16165.07    718.41 o 
   7   0   0    20879.38    20612.64    556.62 o 
   8   0   0     6601.81     6304.21    309.81 o 
   9   0   0       20.07      -42.65     81.51 o 
  10   0   0     1554.44     1517.10    143.68 o 
  11   0   0     2469.44     2057.93    243.07 o 
   1   1   0    21714.57    21029.70    318.39 o 
   2   1   0    36465.98    34283.51    362.20 o 
   3   1   0    15965.85    15390.00    236.98 o 
   4   1   0     6165.47     6120.59    104.38 o 
   5   1   0    10674.56    10581.71    303.91 o 
   6   1   0    12279.09    11868.69    274.77 o 
   7   1   0      140.41      140.62     36.57 o 
   8   1   0     3557.33     3217.75    167.89 o 
   9   1   0     3444.50     3237.54    128.08 o 
  10   1   0     1450.93     1501.70     99.43 o 
  11   1   0       77.48      256.65    121.82 o 
   0   2   0     6169.38     6339.80    141.75 o 
   1   2   0      653.55      598.89     21.30 o 
   2   2   0     2487.90     2526.11     61.84 o 
   3   2   0      250.66      256.05     13.07 o 
   4   2   0      843.34      876.26     34.17 o 
   5   2   0     2391.34     2366.18     64.75 o 
   6   2   0      659.78      652.55     22.91 o 
   7   2   0       33.58       34.09     20.09 o 
   8   2   0       26.42       11.32     21.67 o 
   9   2   0      142.37      156.28     28.39 o 
  10   2   0       16.48      -25.42     72.11 o 
  11   2   0      234.74      212.84     98.55 o 
   1   3   0    37396.86    37422.73    645.35 o 
   2   3   0    54425.74    53465.82    835.66 o 
   3   3   0    11396.70    11321.50    176.14 o 
   4   3   0     1672.06     1569.02     49.71 o 
   5   3   0    13791.90    13438.63    339.06 o 
   6   3   0     6971.82     6966.28    252.82 o 
   7   3   0     1971.41     1914.53     98.29 o 
   8   3   0     3543.98     3629.37    146.70 o 
   9   3   0     2256.75     2180.70    117.34 o 
  10   3   0      597.02      500.05     84.68 o 
   0   4   0    46363.12    46760.12   1166.91 o 
   1   4   0    18711.16    18088.37    334.97 o 
   2   4   0     1397.44     1382.67     57.42 o 
   3   4   0    39643.93    40111.69    616.78 o 
   4   4   0    30642.62    31516.02    448.64 o 
   5   4   0     3145.57     2906.32    115.88 o 
   6   4   0     2152.14     2156.00     94.65 o 
   7   4   0    14623.26    14512.91    363.85 o 
   8   4   0     4776.79     4918.64    156.22 o 
   9   4   0      203.89      341.19     60.09 o 
  10   4   0     2052.58     2213.19    179.50 o 
   1   5   0    14374.08    13928.78    278.22 o 
   2   5   0     8843.47     8867.09    241.40 o 
   3   5   0     4140.56     4064.44     93.08 o 
   4   5   0     1274.83     1260.16     48.74 o 
   5   5   0    15976.53    16201.79    481.31 o 
   6   5   0     4234.69     3889.12    142.15 o 
   7   5   0        0.39       53.52     29.65 o 
   8   5   0     1541.01     1783.85    309.81 o 
   9   5   0     2273.43     2538.57    412.70 o 
   0   6   0     1311.77     1351.11    100.66 o 
   1   6   0      482.78      526.49     62.23 o 
   2   6   0      420.94      497.34     62.31 o 
   3   6   0      109.56       91.04     43.51 o 
   4   6   0      159.69      181.77     46.96 o 
   5   6   0      379.02      420.04     54.46 o 
   6   6   0        0.81      -20.56     40.17 o 
   7   6   0       88.87       33.97     49.35 o 
   8   6   0      253.77      353.52    129.74 o 
   9   6   0      322.49      366.28     97.30 o 
   1   7   0    15888.99    15565.66    467.02 o 
   2   7   0    12313.57    11801.78    383.48 o 
   3   7   0     3768.31     3561.78    124.29 o 
   4   7   0      156.67      142.47     72.75 o 
   5   7   0    11511.70    10938.31    370.76 o 
   6   7   0     5828.68     5689.27    250.40 o 
   7   7   0      330.05      311.31     73.72 o 
   8   7   0      686.48      812.73    164.78 o 
   0   8   0    13526.50    13205.78    631.55 o 
   1   8   0     6323.81     6558.31    373.56 o 
   2   8   0      580.16      428.33     80.94 o 
   3   8   0    11081.71    10646.52    407.14 o 
   4   8   0    11508.91    11244.99    353.98 o 
   5   8   0      825.30      697.75     79.02 o 
   6   8   0     1298.39     1283.14    123.63 o 
   7   8   0     7009.01     6346.02    469.74 o 
   1   9   0     1330.39     1400.95    141.54 o 
   2   9   0     3783.56     3587.71    592.40 o 
   3   9   0      434.16      395.92     96.47 o 
   4   9   0     1142.42     1435.06    146.68 o 
   5   9   0     1775.11     1563.34    149.13 o 
   0  10   0      218.74      247.55    148.38 o 
   1  10   0      256.18      376.44    143.16 o 
   2  10   0       30.81      193.86    148.38 o 
 -11   1   1      714.89      767.33    167.02 o 
 -10   1   1     3074.20     2957.71    147.39 o 
  -9   1   1       52.22      129.51     60.34 o 
  -8   1   1     1664.66     1545.98     80.19 o 
  -7   1   1     3353.82     3291.01    140.91 o 
  -6   1   1     6833.91     6839.39    119.88 o 
  -5   1   1      200.88      204.04     18.02 o 
  -4   1   1    27712.23    27191.43    477.73 o 
  -3   1   1    18834.43    18578.61    327.42 o 
  -2   1   1     8574.93     8654.57    111.16 o 
  -1   1   1     5708.42     5712.85    110.33 o 
   0   1   1    20640.00    20782.79    351.54 o 
   1   1   1    45872.79    43365.86    779.76 o 
   2   1   1      117.24      185.04     10.71 o 
   3   1   1    10136.05     9699.81    128.27 o 
   4   1   1    48139.92    48046.75    850.77 o 
   5   1   1    14188.02    14297.72    259.55 o 
   6   1   1     2117.19     2022.70     50.62 o 
   7   1   1     9389.89     8846.47    151.55 o 
   8   1   1     4130.38     4235.10    192.54 o 
   9   1   1     2799.37     2626.70    117.85 o 
  10   1   1     3126.87     3058.83    150.58 o 
  11   1   1     3193.37     3322.23    338.89 o 
 -11   2   1     1090.11      896.55    131.78 o 
 -10   2   1       21.73       74.77     96.64 o 
  -9   2   1     6898.76     6415.56    392.76 o 
  -8   2   1    10221.43    10621.92    458.22 o 
  -7   2   1      111.72      172.18     25.51 o 
  -6   2   1    20075.62    20996.58    673.97 o 
  -5   2   1    31242.02    31177.42    610.15 o 
  -4   2   1    16345.56    15951.31    310.24 o 
  -3   2   1     1235.45     1191.75     39.70 o 
  -2   2   1    96345.80    90240.09   1803.04 o 
  -1   2   1    65914.77    60652.72    810.50 o 
   0   2   1      303.32      369.25     19.95 o 
   1   2   1    18839.92    18867.04    329.48 o 
   2   2   1    82597.44    76480.38   1105.65 o 
   3   2   1    43453.56    42622.15    750.31 o 
   4   2   1      156.72      160.79     20.02 o 
   5   2   1    21979.24    21994.16    361.83 o 
   6   2   1    28437.01    29256.76    810.58 o 
   7   2   1     4193.53     4198.67    267.54 o 
   8   2   1     1308.33     1235.51     72.70 o 
   9   2   1    11909.99    12484.71    360.86 o 
  10   2   1     3479.35     3734.10    425.48 o 
  11   2   1      117.72      228.16    208.03 o 
 -10   3   1     1104.34      919.46    104.20 o 
  -9   3   1     1919.25     2003.47     91.12 o 
  -8   3   1      724.60      768.69     85.67 o 
  -7   3   1     7496.44     7781.41    349.25 o 
  -6   3   1     5118.96     4879.95    114.96 o 
  -5   3   1      251.63      278.86     21.88 o 
  -4   3   1     6245.06     6069.51    152.13 o 
  -3   3   1    29442.57    29182.08    420.06 o 
  -2   3   1     5915.33     5810.15    147.42 o 
  -1   3   1    17094.42    17261.12    277.56 o 
   0   3   1    23469.57    23290.82    411.41 o 
   1   3   1    28243.26    28463.64    587.79 o 
   2   3   1     1368.59     1350.88     37.46 o 
   3   3   1    24742.38    24471.70    308.42 o 
   4   3   1    22154.86    21773.67    296.44 o 
   5   3   1     5545.71     5536.09    136.39 o 
   6   3   1      518.68      463.10     28.22 o 
   7   3   1     7411.49     7310.37    238.77 o 
   8   3   1     5179.94     5380.27    166.93 o 
   9   3   1      286.25      297.90     47.80 o 
  10   3   1      994.23      918.87     96.82 o 
 -10   4   1       37.27      116.70     98.61 o 
  -9   4   1       47.60      108.80     47.64 o 
  -8   4   1        5.50       -5.63     32.61 o 
  -7   4   1      936.60      852.79     47.55 o 
  -6   4   1     1538.06     1490.05     60.33 o 
  -5   4   1      842.72      761.24     33.04 o 
  -4   4   1       53.39       50.63     19.77 o 
  -3   4   1      372.69      427.26     27.21 o 
  -2   4   1     3694.36     3539.05     89.95 o 
  -1   4   1      590.30      732.30     41.70 o 
   0   4   1      389.35      349.73     28.94 o 
   1   4   1     1366.72     1438.63     49.71 o 
   2   4   1     1515.83     1438.69     47.15 o 
   3   4   1     2348.72     2187.90     77.04 o 
   4   4   1       96.15       75.49     20.91 o 
   5   4   1      294.47      294.87     30.03 o 
   6   4   1       96.23      173.36     36.20 o 
   7   4   1     1606.35     1503.84     55.18 o 
   8   4   1       78.41      129.35     36.29 o 
   9   4   1      297.38      299.78     60.74 o 
  10   4   1      119.29      342.24    152.11 o 
  -9   5   1      169.62       76.85    100.29 o 
  -8   5   1     1975.57     2078.07    148.01 o 
  -7   5   1    10197.73    10186.46    241.35 o 
  -6   5   1     2747.77     2552.84     94.72 o 
  -5   5   1     1438.39     1227.21     90.18 o 
  -4   5   1    11097.96    10880.07    221.86 o 
  -3   5   1    17099.93    17726.46    368.80 o 
  -2   5   1     3958.59     3885.38     92.21 o 
  -1   5   1    13901.38    14143.56    289.18 o 
   0   5   1    26474.11    27566.36    515.92 o 
   1   5   1    17113.15    17524.55    339.33 o 
   2   5   1      279.80      242.48     48.11 o 
   3   5   1     6759.94     6723.44    129.25 o 
   4   5   1    18614.23    19020.06    435.29 o 
   5   5   1     5259.99     4978.44    173.37 o 
   6   5   1      103.26      106.23     30.90 o 
   7   5   1     6154.40     6067.76    324.56 o 
   8   5   1     5417.00     6113.96    798.94 o 
   9   5   1      694.65      783.79    101.21 o 
  -9   6   1     4032.64     4025.33    620.73 o 
  -8   6   1     3120.56     3519.99    747.12 o 
  -7   6   1     2104.81     1941.20    101.77 o 
  -6   6   1     2702.45     2325.80    197.22 o 
  -5   6   1    10653.69     9785.08    902.88 o 
  -4   6   1     5499.70     5446.30    156.19 o 
  -3   6   1     3153.33     3062.64     80.59 o 
  -2   6   1    16483.97    16959.68    347.95 o 
  -1   6   1    33629.45    34191.14    667.75 o 
   0   6   1     3190.35     3022.70     97.74 o 
   1   6   1    12798.94    12859.34    284.10 o 
   2   6   1    34550.29    35301.07    637.94 o 
   3   6   1     7961.40     7940.54    212.91 o 
   4   6   1      292.83      169.80     38.27 o 
   5   6   1    18325.49    18593.25    404.68 o 
   6   6   1    19217.17    19028.10    617.64 o 
   7   6   1     1018.54      882.36    146.64 o 
   8   6   1      598.08      656.06     90.72 o 
   9   6   1     3720.67     3646.84    388.84 o 
  -8   7   1      210.65      178.95    108.12 o 
  -7   7   1     2154.91     1899.97    247.30 o 
  -6   7   1     4981.80     4941.75    579.67 o 
  -5   7   1     1250.62     1141.95    135.82 o 
  -4   7   1     2782.96     2566.23    109.95 o 
  -3   7   1     7362.78     7225.57    195.12 o 
  -2   7   1     2401.67     2188.50     98.85 o 
  -1   7   1     1139.80     1300.67    158.45 o 
   0   7   1     7675.92     7691.04    254.92 o 
   1   7   1     6738.25     7258.31    258.82 o 
   2   7   1      891.58      892.54     88.56 o 
   3   7   1     5100.49     4989.72    239.67 o 
   4   7   1     4354.11     4176.63    170.93 o 
   5   7   1      289.10      284.82     56.85 o 
   6   7   1     1128.79      982.90    115.43 o 
   7   7   1     1502.39     1433.65    179.39 o 
   8   7   1     1985.47     2001.26    199.08 o 
  -7   8   1       56.51      -45.48    152.11 o 
  -6   8   1      113.25      122.16     73.44 o 
  -5   8   1      156.64      242.95     64.17 o 
  -4   8   1      198.99      300.48     95.78 o 
  -3   8   1      773.31      672.30     93.49 o 
  -2   8   1        7.50       -7.46     89.48 o 
  -1   8   1       71.29       82.48     85.10 o 
   0   8   1        5.61      -14.26     84.14 o 
   1   8   1      781.55      790.05     98.30 o 
   2   8   1       69.13       49.95     74.17 o 
   3   8   1      481.75      387.89     56.71 o 
   4   8   1      433.49      433.70     68.37 o 
   5   8   1      233.74      156.58     85.75 o 
   6   8   1      160.06        3.45     69.00 o 
   7   8   1       87.61     -128.25    150.62 o 
  -5   9   1      129.18       26.49    100.96 o 
  -4   9   1     1411.01     1451.74    187.15 o 
  -3   9   1     8068.07     7379.07    385.14 o 
  -2   9   1      437.23      580.43    111.19 o 
  -1   9   1     2857.10     2435.94    170.28 o 
   0   9   1     6076.04     5765.72    285.08 o 
   1   9   1     6458.27     5925.93    293.78 o 
   2   9   1      101.77      117.34    108.39 o 
   3   9   1     4416.64     4203.49    249.47 o 
   4   9   1     7097.21     6999.45    363.25 o 
   5   9   1     1925.72     1825.54    160.71 o 
  -2  10   1     6795.04     7561.39    495.10 o 
  -1  10   1     7002.86     6063.30    399.66 o 
   0  10   1      747.92      928.27    211.76 o 
   1  10   1     2324.93     1972.57    227.79 o 
   2  10   1     9359.81     8967.64    624.83 o 
 -11   0   2      409.92      395.18    147.63 o 
 -10   0   2     9483.65     9215.24    386.50 o 
  -9   0   2     3788.74     3638.05    198.61 o 
  -8   0   2      640.86      628.36     79.72 o 
  -7   0   2     5013.98     4648.33    174.32 o 
  -6   0   2    21696.96    20551.40    564.78 o 
  -5   0   2     6515.88     6195.20    195.06 o 
  -4   0   2    22024.14    21502.04    548.77 o 
  -3   0   2    27419.63    25618.57    482.79 o 
  -2   0   2    38593.29    35062.43    712.31 o 
   2   0   2      221.37      292.92     43.12 o 
   3   0   2    15794.64    15928.10    407.79 o 
   4   0   2    59398.07    56549.60   1803.16 o 
   5   0   2    36483.68    35537.36   1139.32 o 
   6   0   2      120.84      155.12     17.98 o 
   7   0   2    19763.79    18959.04    491.94 o 
   8   0   2    18324.34    17401.13    542.47 o 
   9   0   2     3143.47     3076.66    178.21 o 
  10   0   2      210.58      429.60    129.73 o 
  11   0   2     5225.05     4627.35    382.51 o 
 -11   1   2      658.12      595.78    109.72 o 
 -10   1   2       59.38        8.12     64.65 o 
  -9   1   2     1245.46     1095.48     76.94 o 
  -8   1   2     6855.58     6627.87    174.98 o 
  -7   1   2     2643.50     2630.75     91.95 o 
  -6   1   2       70.42      107.06     24.02 o 
  -5   1   2    14687.52    15185.34    475.51 o 
  -4   1   2    12231.47    12595.17    173.69 o 
  -3   1   2       19.38       45.41      8.91 o 
  -2   1   2    51282.25    50191.37    989.70 o 
  -1   1   2    38290.52    37044.26   1272.34 o 
   0   1   2    33522.02    31661.72   1441.02 o 
   1   1   2     4312.91     4346.96     76.16 o 
   2   1   2    48621.34    46432.55   1048.87 o 
   3   1   2    22384.29    22040.49    362.82 o 
   4   1   2       50.69      106.02     12.89 o 
   5   1   2    16147.88    16514.89    354.66 o 
   6   1   2    12420.76    12604.09    293.70 o 
   7   1   2     7666.84     7269.87    158.03 o 
   8   1   2       52.56       86.84     23.01 o 
   9   1   2     2875.48     2819.10    142.65 o 
  10   1   2     2172.94     2000.41    137.58 o 
  11   1   2       33.14       28.27    158.45 o 
 -11   2   2       11.69      -67.47     83.99 o 
 -10   2   2       23.49       60.52     67.57 o 
  -9   2   2      106.71      140.56     62.42 o 
  -8   2   2      106.09      138.38     42.90 o 
  -7   2   2       71.12       62.64     21.34 o 
  -6   2   2       27.95       89.50     19.02 o 
  -5   2   2      293.63      339.68     15.37 o 
  -4   2   2     1649.04     1596.64     35.77 o 
  -3   2   2      289.15      300.80     13.60 o 
  -2   2   2     1740.25     1787.02     45.39 o 
  -1   2   2     5049.15     5313.60    115.38 o 
   0   2   2     6155.05     6577.49    128.15 o 
   1   2   2     1853.04     1894.68     46.74 o 
   2   2   2      348.75      390.08     22.23 o 
   3   2   2      386.02      387.99     18.79 o 
   4   2   2      729.11      816.24     25.08 o 
   5   2   2     3049.19     3323.10     90.24 o 
   6   2   2      164.15      153.71     14.23 o 
   7   2   2       77.23       89.64     22.08 o 
   8   2   2       72.52      143.44     54.16 o 
   9   2   2      361.30      361.58     43.49 o 
  10   2   2      366.18      323.31     80.58 o 
  11   2   2        0.24     -143.16    143.16 o 
 -10   3   2      193.47      178.58     73.66 o 
  -9   3   2     1217.53     1197.64     90.88 o 
  -8   3   2     3751.19     4125.55    181.56 o 
  -7   3   2     2329.24     2308.21     85.65 o 
  -6   3   2     1291.08     1259.87     58.05 o 
  -5   3   2     7702.36     7657.48    205.95 o 
  -4   3   2    13571.60    13878.46    231.42 o 
  -3   3   2      244.52      253.57     24.91 o 
  -2   3   2    13705.35    13681.32    229.83 o 
  -1   3   2    28680.96    27904.24    393.73 o 
   0   3   2      611.97      573.66     39.60 o 
   1   3   2     3329.34     3405.19     78.05 o 
   2   3   2    38429.98    39504.44    556.13 o 
   3   3   2    33838.08    33465.59    635.04 o 
   4   3   2     1531.53     1686.73     39.32 o 
   5   3   2     8808.57     8748.89    176.40 o 
   6   3   2    11955.17    12294.09    338.25 o 
   7   3   2     7629.07     7944.29    279.42 o 
   8   3   2      119.79      121.84     22.51 o 
   9   3   2     5008.12     5283.68    179.50 o 
  10   3   2     2536.13     2667.78    197.47 o 
 -10   4   2     3599.92     3725.73    385.12 o 
  -9   4   2     2899.43     2968.66    726.99 o 
  -8   4   2        4.89       10.80     22.97 o 
  -7   4   2     8706.95     8774.33    509.69 o 
  -6   4   2    12170.21    12220.06    425.29 o 
  -5   4   2     2952.00     2762.12     86.15 o 
  -4   4   2     7098.73     7013.03    162.84 o 
  -3   4   2    40877.62    42091.69   1025.87 o 
  -2   4   2    16907.57    17149.72    275.81 o 
  -1   4   2     2749.33     2909.54     71.11 o 
   0   4   2    39880.57    40431.67    698.93 o 
   1   4   2    46344.97    45792.52    700.37 o 
   2   4   2     9525.20     9957.93    253.34 o 
   3   4   2    18746.66    18627.95    243.33 o 
   4   4   2    37184.08    37232.70    528.23 o 
   5   4   2    13861.70    13682.08    261.85 o 
   6   4   2        4.06       25.82     20.63 o 
   7   4   2     7694.86     7698.93    219.93 o 
   8   4   2    14292.38    15136.38    864.09 o 
   9   4   2     1164.48     1164.39     83.82 o 
  10   4   2      678.77       34.30    183.42 o 
 -10   5   2      151.48       39.52    134.96 o 
  -9   5   2     1732.27     1708.98    156.21 o 
  -8   5   2     1915.35     2002.39    512.24 o 
  -7   5   2     1617.44     1556.54     88.54 o 
  -6   5   2      123.15      100.86     27.39 o 
  -5   5   2    16029.75    16265.64    360.52 o 
  -4   5   2     8608.52     8621.70    202.35 o 
  -3   5   2       72.30      172.79     29.21 o 
  -2   5   2     3209.52     3064.67     78.89 o 
  -1   5   2    10178.93     9637.26    201.39 o 
   0   5   2    11126.06    11328.02    205.82 o 
   1   5   2     3881.78     3815.98     90.51 o 
   2   5   2    13929.54    14391.06    237.60 o 
   3   5   2    12230.85    12367.96    189.30 o 
   4   5   2     2377.93     2213.57     72.15 o 
   5   5   2     1417.38     1248.66     58.35 o 
   6   5   2     8047.02     8027.71    248.04 o 
   7   5   2      836.07      701.03     52.38 o 
   8   5   2      215.27      168.60     72.01 o 
   9   5   2     2156.53     2341.44    206.54 o 
  -9   6   2      198.85      270.49    100.90 o 
  -8   6   2       19.47       58.78     82.00 o 
  -7   6   2      162.50      112.02     83.26 o 
  -6   6   2       15.21       13.44     38.21 o 
  -5   6   2       46.54       69.09     57.11 o 
  -4   6   2      936.34      892.05     63.42 o 
  -3   6   2        2.46       16.64     28.84 o 
  -2   6   2      274.50      305.47     91.05 o 
  -1   6   2      341.35      316.00     43.87 o 
   0   6   2      302.40      289.61     45.93 o 
   1   6   2      178.19      189.72     51.87 o 
   2   6   2       15.52       39.08     33.45 o 
   3   6   2     2902.69     2757.79     69.74 o 
   4   6   2      535.36      525.78     39.45 o 
   5   6   2       36.48       49.38     58.65 o 
   6   6   2       17.31       87.03     45.66 o 
   7   6   2       30.92       60.10     48.57 o 
   8   6   2      305.35      243.71     79.78 o 
   9   6   2       77.15      134.21     91.71 o 
  -8   7   2     1908.72     2102.06    233.75 o 
  -7   7   2       82.98      238.57     97.37 o 
  -6   7   2       99.54       52.31     45.02 o 
  -5   7   2     7989.77     7540.41    394.35 o 
  -4   7   2     3807.77     3484.10    335.20 o 
  -3   7   2      429.86      353.64     46.99 o 
  -2   7   2     4158.85     4077.63    136.49 o 
  -1   7   2    10515.17    10400.26    271.39 o 
   0   7   2     5627.91     5358.36    204.74 o 
   1   7   2     3546.55     3369.61    279.61 o 
   2   7   2    10378.09    10560.12    561.29 o 
   3   7   2     9651.37     9367.68    246.57 o 
   4   7   2     1121.46      972.32     58.88 o 
   5   7   2     1342.15     1227.00    125.27 o 
   6   7   2    10842.73    10876.67    387.92 o 
   7   7   2     2247.56     1998.60    119.55 o 
   8   7   2        0.88       74.56     99.91 o 
  -7   8   2     5203.42     5433.38    401.15 o 
  -6   8   2     5121.90     4764.42    426.74 o 
  -5   8   2      839.57      829.98    105.66 o 
  -4   8   2     2852.83     2614.51    167.99 o 
  -3   8   2    12316.86    11662.32    399.50 o 
  -2   8   2     9005.49     9148.82    690.82 o 
  -1   8   2      347.31      449.78     86.53 o 
   0   8   2    12289.53    12023.00    424.16 o 
   1   8   2    13133.76    12993.97    418.14 o 
   2   8   2     4394.10     4195.60    337.09 o 
   3   8   2     2270.79     1955.66    123.17 o 
   4   8   2    11949.87    10680.86    412.95 o 
   5   8   2     6101.37     5387.13    514.85 o 
   6   8   2      120.87        4.08     83.88 o 
  -5   9   2     1737.08     1568.20    155.61 o 
  -4   9   2     2624.40     2611.91    201.86 o 
  -3   9   2      764.25      633.67    107.56 o 
  -2   9   2     1410.14     1309.01    154.09 o 
  -1   9   2     4367.65     4511.32    379.15 o 
   0   9   2      966.92      909.97    184.17 o 
   1   9   2       13.23      122.61     86.19 o 
   2   9   2     2211.63     2077.13    173.43 o 
   3   9   2     3034.43     2862.72    197.26 o 
   4   9   2       10.82       85.46     88.74 o 
   5   9   2     1083.22     1146.63    150.53 o 
  -2  10   2        0.65       52.94    133.47 o 
  -1  10   2      514.49      288.56    107.77 o 
   0  10   2       91.86      150.65    103.86 o 
   1  10   2        3.54      135.71    104.49 o 
 -11   1   3       21.76      139.21    109.32 o 
 -10   1   3     3106.95     3070.73    137.20 o 
  -9   1   3     3567.84     3458.03    131.83 o 
  -8   1   3      106.13       54.05     41.84 o 
  -7   1   3     1223.14     1317.68    119.57 o 
  -6   1   3    13708.94    14360.15    464.24 o 
  -5   1   3     7686.73     7590.50    213.97 o 
  -4   1   3     3924.42     3806.64     70.66 o 
  -3   1   3    14213.80    14100.50    270.27 o 
  -2   1   3     3697.07     4281.47     85.30 o 
  -1   1   3     2389.25     2595.62    104.96 o 
   0   1   3    22807.33    21003.69    836.95 o 
   1   1   3    52435.45    48478.30    704.09 o 
   2   1   3     1860.54     1803.25     69.55 o 
   3   1   3     3458.81     3439.06     54.64 o 
   4   1   3     6573.59     6145.94    213.52 o 
   5   1   3    19377.19    19138.69    493.60 o 
   6   1   3     1355.10     1316.87     87.30 o 
   7   1   3     5531.15     5448.58    237.80 o 
   8   1   3     6734.27     6314.40    210.40 o 
   9   1   3     2702.60     2540.72    133.75 o 
  10   1   3        7.26       68.88     67.19 o 
  11   1   3     2050.12     1454.22    168.04 o 
 -11   2   3     5686.50     6127.63    333.02 o 
 -10   2   3      876.63      806.78    104.61 o 
  -9   2   3      160.34      174.10     56.53 o 
  -8   2   3    11699.88    12521.27    510.68 o 
  -7   2   3    13142.56    14031.09    575.60 o 
  -6   2   3      105.01      135.55     20.97 o 
  -5   2   3     9300.79     9562.73    269.25 o 
  -4   2   3    23511.37    24424.74    298.35 o 
  -3   2   3    10564.28    11051.48    166.02 o 
  -2   2   3     8785.31     9169.95    230.29 o 
  -1   2   3    58304.88    57205.19   1045.52 o 
   0   2   3    25803.90    25732.77    447.48 o 
   1   2   3     2452.69     2460.61     48.02 o 
   2   2   3    37650.38    38192.05    907.22 o 
   3   2   3    61381.61    60381.12   1535.94 o 
   4   2   3    19020.99    20604.71    281.13 o 
   5   2   3     7017.14     6974.44    115.03 o 
   6   2   3    25150.49    26661.05    407.52 o 
   7   2   3    17546.72    17421.77    271.34 o 
   8   2   3       51.56       52.84     36.61 o 
   9   2   3     5498.28     5290.24    169.00 o 
  10   2   3     7009.23     6985.28    306.07 o 
  11   2   3     1700.92     1889.42    171.88 o 
 -10   3   3     1513.15     1508.17    133.69 o 
  -9   3   3     2933.95     3038.27    186.20 o 
  -8   3   3     2354.84     2359.39     88.70 o 
  -7   3   3     6260.74     6215.97    302.77 o 
  -6   3   3    11357.04    11701.07    332.76 o 
  -5   3   3     5281.27     5304.14    184.35 o 
  -4   3   3       11.99       30.96     18.07 o 
  -3   3   3    16053.41    16374.68    437.77 o 
  -2   3   3    29874.10    30231.55    880.20 o 
  -1   3   3     3765.94     3966.63    138.32 o 
   0   3   3    11595.64    11611.41    215.93 o 
   1   3   3    20404.83    21114.85    410.76 o 
   2   3   3    13058.54    12994.83    197.51 o 
   3   3   3       42.17       77.25     14.73 o 
   4   3   3    17793.08    17804.51    348.39 o 
   5   3   3     7834.70     7909.94    172.65 o 
   6   3   3      659.49      634.53     28.16 o 
   7   3   3     1448.19     1348.49     81.69 o 
   8   3   3     7304.88     7298.39    320.89 o 
   9   3   3     2406.40     2439.79    232.49 o 
  10   3   3       59.86       85.24     88.87 o 
 -10   4   3       78.01       43.25    117.81 o 
  -9   4   3       70.33       93.53     51.78 o 
  -8   4   3      270.45      247.90     39.99 o 
  -7   4   3      138.94      187.55     25.99 o 
  -6   4   3      308.99      248.54     54.41 o 
  -5   4   3      115.05      117.71     23.46 o 
  -4   4   3     2028.11     1970.13     99.09 o 
  -3   4   3       19.12       46.55     21.20 o 
  -2   4   3      582.97      596.99     39.10 o 
  -1   4   3      307.62      388.04     27.19 o 
   0   4   3      471.24      489.17     30.88 o 
   1   4   3      286.95      323.57     24.44 o 
   2   4   3      326.87      420.13     44.93 o 
   3   4   3      667.15      584.28     28.22 o 
   4   4   3        8.68       31.25     21.07 o 
   5   4   3        0.51       24.62     28.87 o 
   6   4   3       26.93       44.90     18.74 o 
   7   4   3       61.36       60.56     25.14 o 
   8   4   3      597.74      638.79     53.04 o 
   9   4   3      556.47      570.87     93.56 o 
  10   4   3       15.63      202.06    137.94 o 
 -10   5   3     1400.26     1428.62    240.84 o 
  -9   5   3     3061.37     3097.95    386.98 o 
  -8   5   3      736.70      568.23     75.48 o 
  -7   5   3      963.81      950.40    112.34 o 
  -6   5   3     7945.73     7433.39    380.72 o 
  -5   5   3      491.46      452.65     36.36 o 
  -4   5   3       29.96       61.05     25.40 o 
  -3   5   3     9906.51    10011.80    299.00 o 
  -2   5   3    13275.93    13270.51    214.86 o 
  -1   5   3     1209.25     1215.73     40.36 o 
   0   5   3     9821.39     9990.49    210.66 o 
   1   5   3    14597.26    14839.79    262.15 o 
   2   5   3     6601.60     6600.33    114.09 o 
   3   5   3      727.84      751.39     52.08 o 
   4   5   3    13625.18    13633.24    397.80 o 
   5   5   3    16491.08    16138.11    435.61 o 
   6   5   3     1785.94     1686.71     85.21 o 
   7   5   3     2693.74     2404.47    174.99 o 
   8   5   3     6289.69     6246.64    278.21 o 
   9   5   3     2389.34     2450.13    209.52 o 
  -9   6   3     1414.55     1446.51    175.22 o 
  -8   6   3     6339.78     5835.97    744.51 o 
  -7   6   3     4985.00     5336.33    275.72 o 
  -6   6   3      285.09      243.69    136.76 o 
  -5   6   3     7974.34     7563.12    417.18 o 
  -4   6   3    22449.89    22575.77    589.65 o 
  -3   6   3     1557.60     1435.63     82.54 o 
  -2   6   3     3125.49     2722.63     80.18 o 
  -1   6   3    18035.94    18860.70    327.51 o 
   0   6   3    25383.63    26526.50    452.24 o 
   1   6   3      132.53      149.20     38.35 o 
   2   6   3    14147.80    14176.64    222.48 o 
   3   6   3     8383.40     8337.75    149.63 o 
   4   6   3     4144.93     4019.95    108.26 o 
   5   6   3     3242.42     3083.61    111.70 o 
   6   6   3    14412.39    14351.34    327.85 o 
   7   6   3     6124.54     5665.23    200.07 o 
   8   6   3       15.06      130.19     87.25 o 
   9   6   3     1269.57     1316.78    161.80 o 
  -8   7   3      797.89      827.24    255.75 o 
  -7   7   3      569.63      692.05    106.83 o 
  -6   7   3     3848.36     4308.02    503.67 o 
  -5   7   3     2187.13     1899.21    105.30 o 
  -4   7   3      105.48       76.77     44.84 o 
  -3   7   3     8452.36     8498.53    770.62 o 
  -2   7   3     9569.96     9180.69    393.97 o 
  -1   7   3     1194.98     1130.44     58.45 o 
   0   7   3     1988.09     2193.24    151.73 o 
   1   7   3     8170.79     7808.65    279.33 o 
   2   7   3     4336.59     4304.05    233.22 o 
   3   7   3     1049.36      870.06     59.65 o 
   4   7   3     7923.46     7766.81    404.34 o 
   5   7   3     2747.04     2326.58    113.46 o 
   6   7   3      446.23      467.05     96.20 o 
   7   7   3      659.23      699.77     84.66 o 
   8   7   3     1893.25     1848.41    190.88 o 
  -7   8   3       67.62      150.62    119.30 o 
  -6   8   3        3.24      -65.28     82.47 o 
  -5   8   3       53.63      146.23    167.77 o 
  -4   8   3      104.93       85.75    120.05 o 
  -3   8   3      839.47      821.75    127.13 o 
  -2   8   3        1.87       48.05     69.53 o 
  -1   8   3      188.91      285.94     77.69 o 
   0   8   3       80.05       45.57     80.15 o 
   1   8   3      127.44       32.06     82.02 o 
   2   8   3     1029.64     1074.14    103.87 o 
   3   8   3      428.18      357.05     88.42 o 
   4   8   3       45.46      105.86     74.95 o 
   5   8   3       18.31      -50.11     85.87 o 
   6   8   3      327.77      327.55    224.43 o 
  -5   9   3     1129.04      920.31    142.41 o 
  -4   9   3       28.56       82.46     84.63 o 
  -3   9   3     4017.46     3747.88    236.27 o 
  -2   9   3     4787.43     4342.73    445.51 o 
  -1   9   3      106.24      -35.85    127.87 o 
   0   9   3     1839.98     1751.91    172.61 o 
   1   9   3     4838.45     4927.60    276.82 o 
   2   9   3     1798.90     1806.95    204.67 o 
   3   9   3      116.72       56.65     89.10 o 
   4   9   3     4190.15     4495.06    385.12 o 
   5   9   3     3100.89     3165.55    223.21 o 
  -1  10   3     8431.08     7791.79    588.30 o 
   0  10   3     4913.61     4434.36    296.03 o 
   1  10   3      280.56      539.09    228.91 o 
 -11   0   4      976.87      960.37    172.24 o 
 -10   0   4     3966.89     3779.62    222.79 o 
  -9   0   4    16437.11    16890.13    575.21 o 
  -8   0   4     5685.92     5629.25    226.87 o 
  -7   0   4      869.19      791.26     75.58 o 
  -6   0   4     9956.95     9743.07    314.28 o 
  -5   0   4    45610.07    46028.18   1930.91 o 
  -4   0   4      652.66      669.25     25.18 o 
  -3   0   4    45784.64    43939.91    885.56 o 
  -2   0   4   186368.97   152296.25   6893.29 o 
  -1   0   4    21065.86    20513.46   1406.62 o 
   0   0   4     1726.79     1966.28    364.61 o 
   1   0   4    53982.74    48999.24   1216.64 o 
   2   0   4    38886.15    35298.54    931.07 o 
   3   0   4     1531.89     1511.94     52.38 o 
   4   0   4    13894.00    14070.15    770.95 o 
   5   0   4    41228.15    40031.82   1281.45 o 
   6   0   4     7915.82     7820.73    272.44 o 
   7   0   4     5739.04     5670.44    300.79 o 
   8   0   4     3266.08     3252.67    288.28 o 
   9   0   4     4018.21     3429.88    258.73 o 
  10   0   4      505.81      423.52    173.73 o 
  11   0   4     2111.45     1707.48    228.91 o 
 -11   1   4     1683.89     1877.98    183.80 o 
 -10   1   4     2938.22     2646.20    164.55 o 
  -9   1   4       27.62       25.83     57.17 o 
  -8   1   4     3450.50     3245.66    112.71 o 
  -7   1   4     8930.21     8857.40    268.84 o 
  -6   1   4     2031.85     2044.42     47.14 o 
  -5   1   4     1792.75     1722.48     28.67 o 
  -4   1   4    16449.09    16442.62    318.32 o 
  -3   1   4     7751.79     7769.20    137.21 o 
  -2   1   4     8866.26     9299.09    228.14 o 
  -1   1   4    30078.15    28608.08    577.48 o 
   0   1   4     7856.78     7721.66    295.62 o 
   1   1   4     4498.63     4214.30     74.19 o 
   2   1   4     5611.81     5419.50     91.24 o 
   3   1   4    27352.42    26845.02    496.91 o 
   4   1   4     7018.41     6723.54    184.65 o 
   5   1   4      518.30      570.41     23.71 o 
   6   1   4     9612.94     9366.22    318.25 o 
   7   1   4     5814.80     5676.81    229.47 o 
   8   1   4     2056.14     1900.04     97.81 o 
   9   1   4     2175.45     2394.33    141.67 o 
  10   1   4     3648.16     3513.86    461.54 o 
  11   1   4     1237.92     1306.34    213.99 o 
 -11   2   4      238.75      425.92    111.21 o 
 -10   2   4        1.22      -55.58     55.58 o 
  -9   2   4      383.13      321.27     76.30 o 
  -8   2   4      140.41      164.26     29.40 o 
  -7   2   4        2.94      -20.76     20.76 o 
  -6   2   4      307.15      316.96     25.25 o 
  -5   2   4     1550.97     1623.92     52.58 o 
  -4   2   4       28.72       36.54     14.52 o 
  -3   2   4        3.14       57.05     29.57 o 
  -2   2   4       26.16       67.48     12.71 o 
  -1   2   4       48.52       72.37     11.52 o 
   0   2   4      978.46     1048.28     34.89 o 
   1   2   4     5671.59     5845.80     93.75 o 
   2   2   4     2619.66     2742.82     46.67 o 
   3   2   4      775.05      899.29     26.70 o 
   4   2   4       74.63      103.81     16.95 o 
   5   2   4      107.03       93.30     33.26 o 
   6   2   4       74.47       79.05     22.09 o 
   7   2   4      787.36      797.48     32.21 o 
   8   2   4       43.03       44.08     22.93 o 
   9   2   4        1.09      -17.12     32.94 o 
  10   2   4      138.98      181.46    100.66 o 
 -11   3   4     1638.94     1969.20    249.78 o 
 -10   3   4     1682.81     1468.86    160.28 o 
  -9   3   4      159.71      162.73     42.07 o 
  -8   3   4     2735.59     2949.27    108.59 o 
  -7   3   4     9933.12     9989.68    444.25 o 
  -6   3   4      931.85      869.37     30.60 o 
  -5   3   4     2126.02     2161.64     71.91 o 
  -4   3   4     8668.38     8857.84    131.67 o 
  -3   3   4    25883.77    27458.70    684.91 o 
  -2   3   4      239.43      299.32     29.60 o 
  -1   3   4    33344.34    34952.37    609.06 o 
   0   3   4    11056.87    11591.16    218.92 o 
   1   3   4     2548.63     2558.62     54.07 o 
   2   3   4     2038.36     2105.77     55.32 o 
   3   3   4    21250.85    21412.70    353.14 o 
   4   3   4     5559.84     5373.70     86.44 o 
   5   3   4     1862.60     1877.75     50.68 o 
   6   3   4     5846.00     5906.17    192.69 o 
   7   3   4     4662.22     4623.61     94.02 o 
   8   3   4      871.39      844.21     47.49 o 
   9   3   4      630.97      697.41     66.24 o 
  10   3   4     3670.34     3560.77    237.48 o 
 -10   4   4     1839.53     2292.80    252.77 o 
  -9   4   4     7206.83     7510.68    509.48 o 
  -8   4   4     3277.79     3385.64    228.18 o 
  -7   4   4      311.93      240.45     30.27 o 
  -6   4   4    15095.92    15782.89    419.84 o 
  -5   4   4    18980.22    20356.13    342.43 o 
  -4   4   4     1646.38     1581.14     79.76 o 
  -3   4   4     3200.68     2880.39    147.16 o 
  -2   4   4    36546.12    36829.16    939.93 o 
  -1   4   4     4892.42     4788.80    107.35 o 
   0   4   4     3595.30     3566.03     91.17 o 
   1   4   4    25262.49    26906.89   1000.46 o 
   2   4   4    25560.03    26427.67    386.24 o 
   3   4   4     1673.09     1601.80     79.97 o 
   4   4   4    17877.63    18583.21    491.87 o 
   5   4   4    15859.78    15718.25    299.64 o 
   6   4   4     3618.27     3667.87    149.54 o 
   7   4   4     1434.37     1253.55     70.83 o 
   8   4   4     9213.28     9459.30    453.20 o 
   9   4   4     7856.26     8631.09    304.01 o 
  10   4   4      116.68      294.52    155.84 o 
 -10   5   4     1544.81     1446.51    234.87 o 
  -9   5   4      283.16      127.05    122.28 o 
  -8   5   4     4388.96     4258.88    431.72 o 
  -7   5   4     4868.29     5038.62    213.22 o 
  -6   5   4     3663.21     3690.01    114.60 o 
  -5   5   4     2872.28     2854.62    151.40 o 
  -4   5   4    13442.39    13488.04    399.63 o 
  -3   5   4     3996.94     3873.00    133.59 o 
  -2   5   4      107.05       89.04     18.91 o 
  -1   5   4     5288.91     4998.33    160.95 o 
   0   5   4    20098.21    20839.32    576.76 o 
   1   5   4     4562.65     4546.34    108.76 o 
   2   5   4     8041.95     8159.74    134.43 o 
   3   5   4     9893.55     9812.91    160.67 o 
   4   5   4     3681.48     3702.46     96.95 o 
   5   5   4      975.46      984.06     42.54 o 
   6   5   4     6979.42     6826.18    147.29 o 
   7   5   4     5774.17     5569.36    225.55 o 
   8   5   4      326.58      275.75    195.73 o 
   9   5   4      340.46      289.01     79.23 o 
  -9   6   4       80.62      -81.27     81.27 o 
  -8   6   4      152.53      238.60     77.19 o 
  -7   6   4      153.24      122.40    100.03 o 
  -6   6   4       48.13       40.23     50.93 o 
  -5   6   4       29.15       63.82     36.12 o 
  -4   6   4       25.86       67.85     34.51 o 
  -3   6   4      127.92      127.46     24.57 o 
  -2   6   4       26.50       71.71     23.12 o 
  -1   6   4        2.34        6.80     45.19 o 
   0   6   4      288.46      225.00     24.96 o 
   1   6   4       11.69       71.35     21.29 o 
   2   6   4      235.28      250.78     33.46 o 
   3   6   4      204.18      160.65     26.80 o 
   4   6   4      251.90      203.70     46.48 o 
   5   6   4      239.35      136.41     36.53 o 
   6   6   4       63.44       31.80     44.58 o 
   7   6   4        2.13      -51.87     51.87 o 
   8   6   4       31.71       36.42     67.48 o 
  -8   7   4     2897.72     3144.78    507.03 o 
  -7   7   4     3799.51     3749.74    422.31 o 
  -6   7   4     2115.07     1998.01    259.11 o 
  -5   7   4      624.48      714.91    144.65 o 
  -4   7   4    10369.92    10575.55    375.79 o 
  -3   7   4     3981.19     3380.39    345.05 o 
  -2   7   4       64.07       65.36     86.00 o 
  -1   7   4     3888.55     4099.02    307.20 o 
   0   7   4     9472.92     9008.93    749.73 o 
   1   7   4      955.39      830.41     53.55 o 
   2   7   4     3478.04     3495.50    228.01 o 
   3   7   4     6975.00     6528.99    186.38 o 
   4   7   4     2746.95     2566.34    106.14 o 
   5   7   4       42.84       39.11     46.44 o 
   6   7   4     4900.15     4659.79    178.66 o 
   7   7   4     3020.02     2803.55    179.70 o 
  -7   8   4      818.08      729.22    161.80 o 
  -6   8   4     8171.63     8093.51    784.40 o 
  -5   8   4     5597.24     5140.41    279.37 o 
  -4   8   4      866.48      680.76    148.38 o 
  -3   8   4     3337.90     3376.68    179.73 o 
  -2   8   4    13468.17    13635.13    483.01 o 
  -1   8   4     3637.09     3319.36    312.42 o 
   0   8   4     1608.65     1413.93    135.20 o 
   1   8   4     8391.67     7873.36    316.33 o 
   2   8   4    10472.60     9908.13    386.20 o 
   3   8   4      862.00      900.62    203.18 o 
   4   8   4     4956.90     4427.35    220.75 o 
   5   8   4     9484.80     9218.78    429.86 o 
   6   8   4     2630.45     2246.32    171.40 o 
  -5   9   4     1451.23     1569.19    178.58 o 
  -4   9   4     2515.12     2726.59    202.09 o 
  -3   9   4     2610.31     2583.87    190.43 o 
  -2   9   4       19.51       86.37     86.33 o 
  -1   9   4     4368.07     3899.00    239.83 o 
   0   9   4     4124.01     4174.20    251.66 o 
   1   9   4      713.72      680.64    114.93 o 
   2   9   4      550.73      445.16    104.92 o 
   3   9   4     4918.23     4853.89    284.83 o 
   4   9   4     1960.56     1992.65    167.66 o 
  -1  10   4       53.35     -143.91    143.91 o 
   1  10   4       77.12      123.77    158.07 o 
 -11   1   5      623.45      650.18    107.54 o 
 -10   1   5      702.18      766.41     76.02 o 
  -9   1   5     7535.08     7651.29    234.62 o 
  -8   1   5     3507.45     3282.02    116.98 o 
  -7   1   5      162.18      177.07     15.23 o 
  -6   1   5     5078.12     5124.49    130.81 o 
  -5   1   5    25271.67    25394.58    465.33 o 
  -4   1   5    12100.12    11860.40    204.92 o 
  -3   1   5    10530.58    10626.08    192.72 o 
  -2   1   5     1985.20     1792.68     36.89 o 
  -1   1   5    26954.71    27610.98    731.88 o 
   0   1   5    10739.41    11027.19    386.90 o 
   1   1   5    20230.93    19279.74    630.26 o 
   2   1   5    34475.53    33894.86    965.72 o 
   3   1   5      127.85      193.36     41.92 o 
   4   1   5      411.38      323.18     22.19 o 
   5   1   5     9018.14     9165.32    228.25 o 
   6   1   5     7568.85     7868.71    199.69 o 
   7   1   5        3.77       14.42     19.79 o 
   8   1   5    10406.78    10484.00    331.23 o 
   9   1   5     2746.18     2801.45    187.38 o 
  10   1   5      818.40      812.81    112.99 o 
 -11   2   5     5795.01     5908.96    326.62 o 
 -10   2   5     5287.56     5408.40    191.94 o 
  -9   2   5      172.69      157.46     87.71 o 
  -8   2   5     7097.16     7460.02    252.65 o 
  -7   2   5    27460.17    28187.96    953.10 o 
  -6   2   5    15382.08    15660.05    414.35 o 
  -5   2   5      388.80      416.81     18.31 o 
  -4   2   5    25963.92    27405.44    388.79 o 
  -3   2   5    52669.82    54288.09   1183.18 o 
  -2   2   5     2758.85     2743.88     58.24 o 
  -1   2   5     4456.26     4508.47    177.15 o 
   0   2   5    44754.85    44753.18   1004.06 o 
   1   2   5    22166.66    21654.38    304.81 o 
   2   2   5     1776.90     1997.53     63.30 o 
   3   2   5    17533.30    17178.91    291.68 o 
   4   2   5    22626.98    22405.19    357.74 o 
   5   2   5      233.58      328.26     35.90 o 
   6   2   5     5078.59     5166.84    129.96 o 
   7   2   5    11778.55    12161.65    286.69 o 
   8   2   5     6493.65     6379.14    267.75 o 
   9   2   5      494.26      647.91     60.79 o 
  10   2   5     4082.09     4119.28    673.67 o 
 -11   3   5      486.68      613.65    205.79 o 
 -10   3   5      574.29      435.28     82.63 o 
  -9   3   5     3099.34     3064.96    257.66 o 
  -8   3   5     5321.44     5540.31    358.34 o 
  -7   3   5      159.08      144.43     23.62 o 
  -6   3   5     9654.43     9704.13    351.60 o 
  -5   3   5     9225.26     9554.93    267.76 o 
  -4   3   5     5282.60     5580.59    118.66 o 
  -3   3   5      821.47      858.77     29.72 o 
  -2   3   5    25068.13    25311.23    561.29 o 
  -1   3   5    23101.68    24031.45    566.41 o 
   0   3   5      392.50      457.31     31.22 o 
   1   3   5    12271.14    12398.75    513.25 o 
   2   3   5    15673.69    15519.12    374.69 o 
   3   3   5     9434.11     9964.84    240.33 o 
   4   3   5     3988.68     4209.06     94.36 o 
   5   3   5    11340.20    12028.83    265.94 o 
   6   3   5     3162.32     3329.43     76.32 o 
   7   3   5      587.51      550.31     58.50 o 
   8   3   5     2304.72     2310.87    118.35 o 
   9   3   5     2934.21     2867.98    128.96 o 
  10   3   5      191.30      204.30    191.63 o 
 -10   4   5       40.03       38.03    119.30 o 
  -9   4   5       16.45      119.81     53.69 o 
  -8   4   5       32.84       52.82     25.28 o 
  -7   4   5      515.08      441.78     48.00 o 
  -6   4   5       44.72       67.41     24.72 o 
  -5   4   5      203.38      206.04     26.72 o 
  -4   4   5      176.10      160.28     39.22 o 
  -3   4   5       77.14      118.02     26.95 o 
  -2   4   5     2654.24     2710.48     90.19 o 
  -1   4   5       38.71       25.64     30.93 o 
   0   4   5      341.92      356.82     37.24 o 
   1   4   5       12.94       52.52     21.85 o 
   2   4   5     1404.88     1408.40     56.29 o 
   3   4   5        3.72       69.44     22.90 o 
   4   4   5       52.83      120.73     23.72 o 
   5   4   5      177.76      162.64     28.08 o 
   6   4   5      251.96      188.63     30.82 o 
   7   4   5        4.90       41.42     29.48 o 
   8   4   5      239.73      213.17     46.82 o 
   9   4   5       42.09       62.16     93.43 o 
  10   4   5      119.31     -183.42    183.42 o 
 -10   5   5     1994.33     2016.92    236.36 o 
  -9   5   5     4962.60     5138.81    476.28 o 
  -8   5   5     4893.57     4838.64    704.62 o 
  -7   5   5      185.52      142.57     32.89 o 
  -6   5   5     4992.06     5467.72    177.89 o 
  -5   5   5    13626.77    14267.17    351.75 o 
  -4   5   5     4433.11     4394.87    100.24 o 
  -3   5   5     1493.23     1621.16     71.68 o 
  -2   5   5    12052.33    12459.19    224.14 o 
  -1   5   5     9925.55    10138.72    219.68 o 
   0   5   5     1076.25     1002.57     58.48 o 
   1   5   5     1611.15     1525.66     60.69 o 
   2   5   5     8268.88     8308.84    146.96 o 
   3   5   5     3280.80     3148.37     81.15 o 
   4   5   5      459.53      475.98     60.13 o 
   5   5   5     5571.63     5545.85    186.64 o 
   6   5   5     2163.93     2233.29     79.84 o 
   7   5   5      333.87      317.58     55.50 o 
   8   5   5     1738.77     1640.47    137.60 o 
   9   5   5     2145.39     2016.29    150.80 o 
  -9   6   5      844.14      713.56    131.23 o 
  -8   6   5     2807.51     2672.31    509.26 o 
  -7   6   5     4472.73     4782.86    262.09 o 
  -6   6   5     7033.55     7186.81    259.34 o 
  -5   6   5       83.52       20.48     65.22 o 
  -4   6   5    19526.76    20122.81    424.14 o 
  -3   6   5    19813.24    20760.42    376.51 o 
  -2   6   5     1459.75     1447.69     83.26 o 
  -1   6   5     3296.08     3244.52    107.92 o 
   0   6   5    25490.80    26474.45    588.96 o 
   1   6   5    11000.88    11119.62    247.98 o 
   2   6   5     2909.35     2740.18     77.53 o 
   3   6   5    17497.13    17565.07    445.93 o 
   4   6   5    14486.77    14416.55    501.90 o 
   5   6   5     1610.71     1499.00     80.91 o 
   6   6   5     2655.17     2450.92     94.39 o 
   7   6   5     9400.49     9316.38    341.50 o 
   8   6   5     1143.40     1323.42    381.76 o 
  -8   7   5     3218.74     2655.12    581.96 o 
  -7   7   5        4.77      162.21    151.73 o 
  -6   7   5     2436.42     2599.80    147.60 o 
  -5   7   5     4782.20     4654.63    218.86 o 
  -4   7   5     1056.95     1051.42    250.90 o 
  -3   7   5      808.09      706.60     88.36 o 
  -2   7   5    10388.51     9827.42    327.35 o 
  -1   7   5     5746.38     5882.90    243.03 o 
   0   7   5      142.53      169.17     57.78 o 
   1   7   5     8428.17     8546.81    398.76 o 
   2   7   5     5817.68     5886.16    141.49 o 
   3   7   5     1072.73     1177.81     80.11 o 
   4   7   5     1456.90     1324.48    132.22 o 
   5   7   5     5062.71     5022.71    248.81 o 
   6   7   5     2346.35     2554.71    214.98 o 
   7   7   5        7.00       53.93     67.86 o 
  -7   8   5       14.85      281.85    132.72 o 
  -6   8   5       39.72       90.64     84.23 o 
  -5   8   5      252.85      296.81    112.11 o 
  -4   8   5      120.77      211.99    317.26 o 
  -3   8   5        1.62      -98.35     98.35 o 
  -2   8   5       60.52      102.03    160.68 o 
  -1   8   5     1147.68      843.10    299.37 o 
   0   8   5       34.37        1.95     71.70 o 
   1   8   5      116.00       39.38     83.73 o 
   2   8   5        0.66      110.78    108.95 o 
   3   8   5      118.07      185.37     86.92 o 
   4   8   5      624.35      534.87     92.12 o 
   5   8   5      250.64      135.01     86.76 o 
   6   8   5       40.80       32.19     92.73 o 
  -5   9   5     4247.51     4092.86    256.43 o 
  -4   9   5      873.89     1086.59    172.61 o 
  -3   9   5      353.53      515.52    290.79 o 
  -2   9   5     4629.38     4933.90    286.80 o 
  -1   9   5     4513.38     4622.16    453.71 o 
   0   9   5       52.57      178.51     92.75 o 
   1   9   5     1903.80     1534.07    158.56 o 
   2   9   5     4343.30     4328.12    263.45 o 
   3   9   5     2094.14     2052.62    166.34 o 
   4   9   5      972.86      973.49    174.10 o 
 -11   0   6     1847.38     2337.54    256.50 o 
 -10   0   6       48.00       10.39     94.10 o 
  -9   0   6    12452.91    12430.98    416.02 o 
  -8   0   6    12997.11    13443.21   1064.75 o 
  -7   0   6     2500.30     2382.36    115.87 o 
  -6   0   6     3954.34     3970.27    193.61 o 
  -5   0   6    44439.27    45215.27    895.48 o 
  -4   0   6    76489.41    73490.04   1496.92 o 
  -3   0   6      390.58      506.52     52.95 o 
  -2   0   6    17409.55    16651.17    589.23 o 
  -1   0   6    39709.70    35280.62    887.72 o 
   0   0   6    43779.51    41370.80   1687.72 o 
   1   0   6    13764.08    13805.05    805.65 o 
   2   0   6    48659.63    45946.92   1105.88 o 
   3   0   6    28181.32    27365.70    591.45 o 
   4   0   6       91.99       65.97     43.85 o 
   5   0   6     7954.52     7856.19    255.07 o 
   6   0   6    28705.08    28985.36   1405.59 o 
   7   0   6      412.09      434.28     39.37 o 
   8   0   6      647.31      601.31     92.34 o 
   9   0   6     5069.71     4460.33    337.77 o 
  10   0   6     2646.89     2403.15    238.60 o 
 -11   1   6     1839.25     1636.13    153.70 o 
 -10   1   6     3378.71     3353.36    143.31 o 
  -9   1   6     1540.30     1500.04     90.36 o 
  -8   1   6      360.39      385.22     52.84 o 
  -7   1   6    12561.96    13145.40    361.74 o 
  -6   1   6    13513.72    13585.51    289.45 o 
  -5   1   6      425.15      461.47     32.65 o 
  -4   1   6     9532.80     9451.53    136.92 o 
  -3   1   6    45497.04    46007.46    634.46 o 
  -2   1   6    28239.16    28777.08    681.25 o 
  -1   1   6     1049.84     1061.25     80.07 o 
   0   1   6    37731.23    36751.17   1282.31 o 
   1   1   6    10354.70    10105.89    235.49 o 
   2   1   6      702.34      580.61     27.26 o 
   3   1   6    11039.65    11267.33    182.35 o 
   4   1   6    13821.55    13543.69    210.91 o 
   5   1   6     5415.71     5334.86    172.15 o 
   6   1   6       45.70       35.92     24.04 o 
   7   1   6     4099.06     3959.30    165.38 o 
   8   1   6     1066.24     1103.78     76.25 o 
   9   1   6       60.75       58.96     48.53 o 
  10   1   6     1031.29     1252.27    172.99 o 
 -11   2   6       15.78       13.37     96.27 o 
 -10   2   6        3.18      -50.70     59.30 o 
  -9   2   6      451.22      477.88     64.19 o 
  -8   2   6       27.78       49.41     33.90 o 
  -7   2   6       94.21       95.72     32.72 o 
  -6   2   6      213.96      198.92     20.19 o 
  -5   2   6      572.25      656.33     38.77 o 
  -4   2   6     1655.80     1742.45     39.84 o 
  -3   2   6      141.88      218.13     20.94 o 
  -2   2   6      700.14      700.21     33.17 o 
  -1   2   6       35.12       63.18     18.22 o 
   0   2   6     2103.82     2140.33     70.39 o 
   1   2   6      584.59      650.43     29.46 o 
   2   2   6      899.66      863.91     36.61 o 
   3   2   6      736.31      647.41     32.65 o 
   4   2   6      613.38      645.90     31.25 o 
   5   2   6      369.16      359.72     31.34 o 
   6   2   6      178.07      251.03     27.40 o 
   7   2   6       54.03       75.42     24.94 o 
   8   2   6       30.13       27.00     24.17 o 
   9   2   6      751.42      501.86     74.19 o 
  10   2   6        2.63       14.73    100.26 o 
 -11   3   6     2443.59     2298.02    278.86 o 
 -10   3   6     2158.01     2330.20    145.77 o 
  -9   3   6     1151.39     1144.02     77.97 o 
  -8   3   6      411.51      509.75     38.95 o 
  -7   3   6    14804.46    15827.84    651.02 o 
  -6   3   6    14472.38    15375.05    350.02 o 
  -5   3   6      523.30      545.03     45.02 o 
  -4   3   6     5051.34     5221.61     93.84 o 
  -3   3   6    19878.23    20984.62    468.27 o 
  -2   3   6    24229.27    24926.50    563.07 o 
  -1   3   6     1744.86     1814.92     55.81 o 
   0   3   6    23589.56    24826.27    495.41 o 
   1   3   6    14921.43    15068.47    290.48 o 
   2   3   6      195.59      137.00     21.65 o 
   3   3   6     2110.20     2071.76     53.61 o 
   4   3   6    15148.22    15886.43    472.26 o 
   5   3   6     3239.76     3219.89    126.43 o 
   6   3   6     1235.73     1130.64     74.19 o 
   7   3   6     2107.67     2108.47    109.25 o 
   8   3   6     2947.82     3029.38    113.44 o 
   9   3   6      264.74      239.44     69.40 o 
  10   3   6      827.58      960.37    192.37 o 
 -10   4   6      812.32      677.77    151.36 o 
  -9   4   6     5213.05     5210.09    511.10 o 
  -8   4   6     9972.44    10097.62    564.85 o 
  -7   4   6     4291.70     4029.38    165.52 o 
  -6   4   6     9948.66    10115.12    384.86 o 
  -5   4   6    28113.69    29466.73    428.10 o 
  -4   4   6    13796.07    14798.72    234.18 o 
  -3   4   6        5.28       38.63     24.37 o 
  -2   4   6    27275.17    29803.30    705.25 o 
  -1   4   6    56417.57    59827.80   1244.22 o 
   0   4   6     5487.17     5626.33    133.54 o 
   1   4   6     5063.60     5147.13    130.12 o 
   2   4   6    28517.75    29482.60    741.88 o 
   3   4   6    14313.48    14685.84    396.92 o 
   4   4   6        5.13       45.22     27.70 o 
   5   4   6    10289.26    10703.32    182.95 o 
   6   4   6     9531.37     9938.20    314.73 o 
   7   4   6      957.06     1041.24     64.10 o 
   8   4   6     1279.89     1291.51     85.14 o 
   9   4   6     4542.35     4575.67    239.49 o 
 -10   5   6     2452.47     2787.15    267.68 o 
  -9   5   6      926.79     1071.10    121.00 o 
  -8   5   6     1194.54     1009.74    241.21 o 
  -7   5   6     5430.48     5704.38    465.46 o 
  -6   5   6     3006.04     3005.09    167.14 o 
  -5   5   6     2059.30     2047.32     72.65 o 
  -4   5   6     7536.79     8105.61    195.67 o 
  -3   5   6     9614.30     9770.76    192.82 o 
  -2   5   6     2066.25     1885.72     72.70 o 
  -1   5   6      650.13      659.19     48.46 o 
   0   5   6    12167.85    12723.54    264.22 o 
   1   5   6    22437.11    23469.76    402.23 o 
   2   5   6      288.95      285.06     42.65 o 
   3   5   6     2730.65     2766.45    165.53 o 
   4   5   6     4192.50     4310.67    129.46 o 
   5   5   6     3120.69     3074.14    135.41 o 
   6   5   6      294.51      296.35     45.81 o 
   7   5   6     7440.05     7762.21    240.16 o 
   8   5   6     2114.45     2280.41    149.67 o 
   9   5   6       24.48      112.03    160.68 o 
  -9   6   6      144.75      175.81     75.70 o 
  -8   6   6       52.04      120.16    191.25 o 
  -7   6   6      153.66      180.05     67.11 o 
  -6   6   6      580.49      640.55     76.54 o 
  -5   6   6      545.70      512.20     87.16 o 
  -4   6   6       60.13       90.93     41.39 o 
  -3   6   6      355.95      333.20     52.93 o 
  -2   6   6       18.30       79.29     36.60 o 
  -1   6   6      259.87      259.34     61.57 o 
   0   6   6      314.76      335.91     38.58 o 
   1   6   6      434.86      374.83     36.11 o 
   2   6   6       20.13      108.99     31.07 o 
   3   6   6      237.08      276.40     36.41 o 
   4   6   6      184.76      185.79     39.27 o 
   5   6   6      261.56      336.30     53.96 o 
   6   6   6        5.69       69.41     55.03 o 
   7   6   6       10.83      -47.08     47.08 o 
   8   6   6       14.81      -38.77     77.55 o 
  -8   7   6     1151.31     1408.49    187.15 o 
  -7   7   6     4352.67     4775.68    456.70 o 
  -6   7   6     4774.56     4723.91    319.13 o 
  -5   7   6      712.59      616.26     94.55 o 
  -4   7   6     5133.47     5399.85    540.21 o 
  -3   7   6    12084.36    12676.66    411.16 o 
  -2   7   6     4353.22     4242.82    157.69 o 
  -1   7   6       48.14       83.88     64.58 o 
   0   7   6     4548.37     4583.99    215.49 o 
   1   7   6    18191.96    19465.51    477.69 o 
   2   7   6      598.36      596.89     63.73 o 
   3   7   6      740.03      728.32     53.43 o 
   4   7   6     3898.32     3832.70    134.98 o 
   5   7   6     2993.33     2944.78    140.63 o 
   6   7   6        3.59      -89.10     89.10 o 
   7   7   6     2873.66     2702.44    334.41 o 
  -7   8   6      685.34      634.53    199.08 o 
  -6   8   6     3602.06     3669.26    222.46 o 
  -5   8   6     7878.26     7858.94    368.27 o 
  -4   8   6     5600.25     4956.37    424.26 o 
  -3   8   6        8.68      -15.74     65.28 o 
  -2   8   6    11612.00    12047.40    470.49 o 
  -1   8   6    14757.95    14615.80    505.75 o 
   0   8   6     2127.72     2138.25    147.86 o 
   1   8   6     1343.26     1501.41    188.64 o 
   2   8   6     9930.27    10071.59    318.88 o 
   3   8   6     7205.69     7220.12    306.13 o 
   4   8   6      173.15      304.02     89.78 o 
   5   8   6     4992.23     4842.44    262.77 o 
   6   8   6     3849.34     3667.11    222.12 o 
  -5   9   6       12.93      164.65    162.17 o 
  -4   9   6      973.02      862.42    149.69 o 
  -3   9   6     2220.82     2399.03    185.84 o 
  -2   9   6     1055.34      917.65    127.01 o 
  -1   9   6      961.09     1146.81    262.83 o 
   0   9   6     3598.08     3403.95    226.07 o 
   1   9   6     1565.11     1510.29    409.35 o 
   2   9   6       12.70       23.84    174.48 o 
   3   9   6     2336.77     2700.15    204.70 o 
   4   9   6     4672.78     3940.65    317.64 o 
 -11   1   7      654.41      586.65    218.84 o 
 -10   1   7       69.18       80.32     94.81 o 
  -9   1   7     4901.14     4744.94    158.99 o 
  -8   1   7    12742.46    12690.24    490.86 o 
  -7   1   7      315.05      356.72     29.07 o 
  -6   1   7      559.90      514.71     35.72 o 
  -5   1   7    13158.68    12742.06    307.32 o 
  -4   1   7    12683.38    12273.09    279.92 o 
  -3   1   7      348.87      353.25     24.18 o 
  -2   1   7    22290.10    22349.77    513.72 o 
  -1   1   7    23262.69    22322.37    473.64 o 
   0   1   7    27250.94    26600.17   1123.36 o 
   1   1   7      745.36      674.56     33.36 o 
   2   1   7    15952.18    15224.91    419.93 o 
   3   1   7    16482.66    16173.32    335.23 o 
   4   1   7     2738.77     2580.22     57.66 o 
   5   1   7      183.01      186.26     21.12 o 
   6   1   7    11374.18    11513.39    224.66 o 
   7   1   7     5062.93     4954.62    183.77 o 
   8   1   7      235.10      247.31     39.82 o 
   9   1   7      908.72      885.52     76.23 o 
  10   1   7     1220.62     1172.23    145.77 o 
 -11   2   7     1653.47     1474.90    292.29 o 
 -10   2   7     6398.13     6650.92    247.21 o 
  -9   2   7     4872.36     4799.00    232.68 o 
  -8   2   7      168.03      211.09     34.11 o 
  -7   2   7    13802.90    14211.68    278.41 o 
  -6   2   7    27737.31    28874.25    631.95 o 
  -5   2   7     5786.14     5913.96    110.26 o 
  -4   2   7    11937.98    12376.62    255.65 o 
  -3   2   7    42019.43    42649.30    588.78 o 
  -2   2   7    59530.52    59425.06   1289.95 o 
  -1   2   7       20.02      104.37     20.65 o 
   0   2   7    35011.59    34267.00    587.29 o 
   1   2   7    58950.18    56795.11   1270.02 o 
   2   2   7    33406.02    35573.85    785.28 o 
   3   2   7      942.40     1003.81     68.30 o 
   4   2   7    34066.68    34641.23    543.43 o 
   5   2   7    17080.29    17548.31    471.65 o 
   6   2   7      172.86      205.70     27.26 o 
   7   2   7     2699.16     2431.44     87.28 o 
   8   2   7     7111.57     6975.57    239.53 o 
   9   2   7     2339.38     2295.20    208.78 o 
  10   2   7      572.07      443.31    104.43 o 
 -11   3   7     1538.66     1870.03    254.26 o 
 -10   3   7       12.90        2.35    101.41 o 
  -9   3   7     2373.15     2595.70    353.21 o 
  -8   3   7     6520.10     6660.56    559.66 o 
  -7   3   7     3683.02     3581.57    115.38 o 
  -6   3   7      515.77      481.32     30.55 o 
  -5   3   7    17658.13    18617.05    556.02 o 
  -4   3   7    11357.92    12076.69    312.98 o 
  -3   3   7     8678.22     9436.01    219.86 o 
  -2   3   7     9664.61     9841.61    263.87 o 
  -1   3   7    34505.06    34066.05   1457.78 o 
   0   3   7     9178.81     9044.07    221.86 o 
   1   3   7       66.71       68.28     18.75 o 
   2   3   7     6162.99     6071.92    170.22 o 
   3   3   7    16980.43    18074.62    427.43 o 
   4   3   7     1744.54     1776.12     90.31 o 
   5   3   7     3934.49     4027.32     95.26 o 
   6   3   7     5860.84     5996.28    147.83 o 
   7   3   7     1561.66     1645.67    115.04 o 
   8   3   7       10.15       33.60     53.77 o 
   9   3   7     2037.29     1873.74    136.82 o 
  10   3   7     1640.21     1696.30    219.21 o 
 -10   4   7      404.52      394.02    180.07 o 
  -9   4   7      130.97      203.23     41.94 o 
  -8   4   7       54.76       32.68     28.59 o 
  -7   4   7     1593.05     1627.32     83.03 o 
  -6   4   7       48.78       72.71     25.61 o 
  -5   4   7      423.94      426.54     35.62 o 
  -4   4   7       10.37       30.24     21.79 o 
  -3   4   7       63.18      105.05     30.94 o 
  -2   4   7     2493.31     2631.70     79.93 o 
  -1   4   7       36.49       20.02     29.74 o 
   0   4   7      251.68      274.33     36.36 o 
   1   4   7      286.36      279.91     26.72 o 
   2   4   7     2100.97     2102.13     61.24 o 
   3   4   7     3206.57     3272.37    168.94 o 
   4   4   7      108.05      142.11     30.65 o 
   5   4   7      168.93      161.82     29.68 o 
   6   4   7      107.18       93.28     33.06 o 
   7   4   7      302.03      332.45     47.49 o 
   8   4   7       12.19      -38.68     40.97 o 
   9   4   7      165.96      -30.09     59.86 o 
 -10   5   7        0.60       49.21    127.50 o 
  -9   5   7     2704.88     2999.42    263.95 o 
  -8   5   7     5361.58     6269.84    260.47 o 
  -7   5   7     1276.35     1316.60    187.52 o 
  -6   5   7      745.42      735.29     52.55 o 
  -5   5   7    14752.59    15925.95    288.58 o 
  -4   5   7    17554.31    19380.98    324.03 o 
  -3   5   7     1554.53     1777.87    109.88 o 
  -2   5   7     5702.21     5752.34    139.84 o 
  -1   5   7    25752.91    27413.32    506.13 o 
   0   5   7     9891.32    10135.24    218.90 o 
   1   5   7       18.01       79.81     26.77 o 
   2   5   7     8551.38     8394.83    230.71 o 
   3   5   7    24070.72    25027.54    663.70 o 
   4   5   7     3100.19     2963.92     80.51 o 
   5   5   7     1513.59     1257.12     97.70 o 
   6   5   7     3149.49     3155.42    341.38 o 
   7   5   7     2485.41     2567.88    166.62 o 
   8   5   7       76.16      136.42     59.30 o 
  -9   6   7     2626.43     2831.14    282.59 o 
  -8   6   7      752.16      990.94    175.22 o 
  -7   6   7     7663.44     8061.62    775.82 o 
  -6   6   7    10218.95    10470.37    377.37 o 
  -5   6   7     4612.92     4553.72    156.46 o 
  -4   6   7     4219.35     4000.25    139.37 o 
  -3   6   7    29154.97    30875.73    561.84 o 
  -2   6   7    12701.20    13189.87    259.09 o 
  -1   6   7      485.65      415.26     56.05 o 
   0   6   7     7683.61     7718.42    193.93 o 
   1   6   7    20278.88    21443.49    399.72 o 
   2   6   7     7605.38     7375.35    260.98 o 
   3   6   7     5375.07     5278.48    140.69 o 
   4   6   7     6216.88     6384.62    222.78 o 
   5   6   7     9146.23     8839.79    501.42 o 
   6   6   7      367.21      438.50     65.80 o 
   7   6   7     3151.65     3281.30    136.21 o 
   8   6   7     4163.71     4053.22    307.94 o 
  -8   7   7     1419.90     1292.17    187.15 o 
  -7   7   7     1188.05     1102.85    162.17 o 
  -6   7   7      339.66      299.56     73.42 o 
  -5   7   7     4139.15     4304.30    211.65 o 
  -4   7   7     4477.09     4615.30    215.16 o 
  -3   7   7      563.25      566.80     76.34 o 
  -2   7   7     1098.94     1082.86     86.18 o 
  -1   7   7     9642.91     9858.61    422.02 o 
   0   7   7     1222.42     1434.19    129.92 o 
   1   7   7     2374.43     2623.47    151.93 o 
   2   7   7     7045.10     6827.17    219.92 o 
   3   7   7     3827.63     3558.01    141.96 o 
   4   7   7      274.73      387.74     83.96 o 
   5   7   7     2089.65     1982.20    157.22 o 
   6   7   7     3401.62     3017.83    206.92 o 
   7   7   7      494.46      593.12     96.19 o 
  -6   8   7       36.74      163.29    131.98 o 
  -5   8   7       33.72      -75.92     75.92 o 
  -4   8   7      182.50      150.93     94.61 o 
  -3   8   7      760.17      630.91     94.41 o 
  -2   8   7        1.60       80.54     90.47 o 
  -1   8   7      100.17       79.43     64.95 o 
   0   8   7       12.49      101.21     98.81 o 
   1   8   7      230.32      145.31     67.66 o 
   2   8   7      327.64      304.08     72.34 o 
   3   8   7      136.11      225.87    108.95 o 
   4   8   7       11.27       21.45     64.13 o 
   5   8   7      179.09       -9.82     83.21 o 
   6   8   7      545.48      548.80    219.59 o 
  -4   9   7     3422.98     3519.05    526.78 o 
  -3   9   7      867.58      725.87    118.59 o 
  -2   9   7     1978.62     2006.46    162.79 o 
  -1   9   7     7565.75     7236.99    390.67 o 
   0   9   7     3415.07     3209.75    222.46 o 
   1   9   7       46.78      143.16    134.96 o 
   2   9   7     1788.63     1820.07    220.71 o 
   3   9   7     4452.19     4144.20    256.23 o 
   4   9   7      333.21      395.67    120.42 o 
 -11   0   8     3320.73     2907.20    296.01 o 
 -10   0   8     1466.32     1516.48    158.07 o 
  -9   0   8     2765.69     2463.72    158.92 o 
  -8   0   8    12303.27    12740.76    918.24 o 
  -7   0   8     7957.74     8428.41    395.04 o 
  -6   0   8      310.18      325.88     33.38 o 
  -5   0   8    31936.76    32698.96    733.44 o 
  -4   0   8   108150.56   104604.39   1775.91 o 
  -3   0   8    10988.51    10906.22    259.15 o 
  -2   0   8    21157.76    21066.70    480.62 o 
  -1   0   8    45930.75    43704.72   1083.09 o 
   0   0   8    63815.95    57877.70   1396.24 o 
   1   0   8    12747.82    13164.95    425.01 o 
   2   0   8    53165.50    50157.96   1255.61 o 
   3   0   8    43073.70    40778.81   1647.49 o 
   4   0   8    15232.39    14956.99    523.08 o 
   5   0   8       62.96      137.72     49.09 o 
   6   0   8     1612.47     1708.24    329.94 o 
   7   0   8    13605.53    13731.61    313.82 o 
   8   0   8      106.08       69.07     56.88 o 
   9   0   8     1283.55     1204.19    160.31 o 
  10   0   8     1994.21     1879.72    237.85 o 
 -11   1   8      103.11       18.86     81.40 o 
 -10   1   8     1852.49     2034.77    126.13 o 
  -9   1   8     1935.99     1791.56     94.97 o 
  -8   1   8      347.23      391.58     21.58 o 
  -7   1   8     3750.90     3754.22    106.60 o 
  -6   1   8    13243.97    13188.26    244.06 o 
  -5   1   8     6792.77     6684.08    106.78 o 
  -4   1   8      126.32      154.08     18.23 o 
  -3   1   8    21864.17    21785.19    542.64 o 
  -2   1   8    26286.83    26755.45    702.87 o 
  -1   1   8     2517.36     2368.97    102.29 o 
   0   1   8     7129.70     6826.14    228.05 o 
   1   1   8    52001.97    48603.42   1270.74 o 
   2   1   8    10197.72     9922.96    348.16 o 
   3   1   8      734.96      696.25     36.63 o 
   4   1   8    10934.81    10931.12    290.92 o 
   5   1   8    12945.49    13154.97    308.48 o 
   6   1   8     1297.90     1231.27     51.70 o 
   7   1   8     1184.96     1087.48     45.83 o 
   8   1   8     4547.75     4271.53    215.68 o 
   9   1   8     1901.79     1337.54    123.10 o 
  10   1   8       20.10      168.97    126.38 o 
 -11   2   8       42.57      146.34    269.17 o 
 -10   2   8       47.96       74.82    272.47 o 
  -9   2   8      176.45      219.89     67.31 o 
  -8   2   8      228.32      209.32     46.04 o 
  -7   2   8       54.07       79.73     40.23 o 
  -6   2   8       11.13       12.53     16.57 o 
  -5   2   8      933.32      944.43     32.38 o 
  -4   2   8     4395.21     4523.25    138.00 o 
  -3   2   8       17.65       19.14     17.51 o 
  -2   2   8     1974.08     1889.87     46.06 o 
  -1   2   8       57.54       66.76     20.62 o 
   0   2   8      189.68      170.02     25.47 o 
   1   2   8     3149.41     3319.37    109.18 o 
   2   2   8     1326.26     1296.81     38.21 o 
   3   2   8       13.22      103.83     31.60 o 
   4   2   8      577.30      525.50     30.82 o 
   5   2   8      881.17      771.71     48.05 o 
   6   2   8        1.06        1.08     38.69 o 
   7   2   8       27.45       16.14     43.92 o 
   8   2   8        0.54      -29.14     39.73 o 
   9   2   8       40.59       -3.44     50.31 o 
  10   2   8       43.24       -0.42    114.59 o 
 -10   3   8     1934.48     2243.42    177.66 o 
  -9   3   8     1263.23     1360.48     79.28 o 
  -8   3   8       12.76       33.93     39.33 o 
  -7   3   8     2661.29     2754.64     78.33 o 
  -6   3   8    19483.81    20756.33    629.22 o 
  -5   3   8     3488.96     3519.80    100.75 o 
  -4   3   8     2300.27     2298.90     53.42 o 
  -3   3   8    29808.17    31502.17    738.81 o 
  -2   3   8    25853.83    25835.37    863.86 o 
  -1   3   8    10506.96    10705.37    205.17 o 
   0   3   8    17401.11    17877.98    321.95 o 
   1   3   8    25077.96    24925.92    556.64 o 
   2   3   8    17287.76    17802.75    387.56 o 
   3   3   8      363.90      374.87     33.40 o 
   4   3   8     8311.17     8514.78    213.73 o 
   5   3   8    11415.75    11948.94    264.77 o 
   6   3   8     1593.95     1657.85    108.21 o 
   7   3   8       33.50       28.75     52.96 o 
   8   3   8     2404.26     2540.02    150.52 o 
   9   3   8     1818.61     1604.91    127.18 o 
 -10   4   8      157.84      247.81    123.77 o 
  -9   4   8     1060.14     1257.51    253.88 o 
  -8   4   8     6558.07     7095.68    411.32 o 
  -7   4   8    11825.10    12088.15    575.81 o 
  -6   4   8       60.75       71.37     26.68 o 
  -5   4   8    12374.00    12920.73    347.24 o 
  -4   4   8    25519.85    27767.43    854.14 o 
  -3   4   8     6175.05     6173.36    161.32 o 
  -2   4   8     4150.10     4055.29    166.60 o 
  -1   4   8    42055.19    43146.62    744.73 o 
   0   4   8    44411.41    46113.97   1057.45 o 
   1   4   8      876.14      834.56     35.57 o 
   2   4   8    14704.73    14946.01    325.53 o 
   3   4   8    26360.85    27167.83    518.27 o 
   4   4   8    11467.76    12153.08    392.57 o 
   5   4   8     1295.91     1343.53     57.94 o 
   6   4   8    10881.68    10975.61    491.29 o 
   7   4   8     9154.49     9929.46    321.78 o 
   8   4   8     1228.55     1271.38     89.20 o 
   9   4   8     1549.42     1652.05    133.22 o 
  -9   5   8     4458.72     4969.93    939.12 o 
  -8   5   8      310.56      287.27     67.11 o 
  -7   5   8     1865.00     1921.04    210.09 o 
  -6   5   8     3294.29     3599.40    117.57 o 
  -5   5   8     3865.08     4019.64    159.56 o 
  -4   5   8       34.34       -8.73     31.37 o 
  -3   5   8    13364.72    14461.66    292.01 o 
  -2   5   8     8930.61     9373.12    258.62 o 
  -1   5   8     1470.76     1570.61     67.87 o 
   0   5   8      996.37     1036.09     76.24 o 
   1   5   8    13069.43    13290.44    248.74 o 
   2   5   8     4892.90     4915.73    157.20 o 
   3   5   8       97.07       55.48     33.09 o 
   4   5   8     6019.26     6366.16    323.08 o 
   5   5   8     5113.10     5143.53    377.16 o 
   6   5   8     2156.37     2357.17    135.42 o 
   7   5   8     1436.75     1458.51    116.34 o 
   8   5   8     2687.67     2898.98    170.74 o 
  -9   6   8      105.00      302.72    136.45 o 
  -8   6   8        4.47       68.09     65.92 o 
  -7   6   8      126.56       10.23     55.01 o 
  -6   6   8      260.25      222.35     70.46 o 
  -5   6   8      468.86      521.17     57.06 o 
  -4   6   8      607.98      618.78     68.57 o 
  -3   6   8        4.26       66.55     53.56 o 
  -2   6   8        1.41      -14.79     42.70 o 
  -1   6   8     1600.80     1552.45     86.96 o 
   0   6   8      336.28      374.26     38.68 o 
   1   6   8      130.68      117.72     48.40 o 
   2   6   8      333.93      327.99     90.14 o 
   3   6   8      173.37      221.54     93.83 o 
   4   6   8     1018.65     1112.58    152.35 o 
   5   6   8      286.53      302.77     66.53 o 
   6   6   8        7.57       88.74     71.02 o 
   7   6   8      159.49      384.19     95.16 o 
   8   6   8       71.43      142.41     97.68 o 
  -8   7   8        8.19      216.98    126.01 o 
  -7   7   8     3065.76     3262.68    364.24 o 
  -6   7   8     4787.63     5490.40    252.66 o 
  -5   7   8     3345.84     3273.95    278.86 o 
  -4   7   8      448.17      325.09     74.71 o 
  -3   7   8    13590.95    14557.11    405.99 o 
  -2   7   8     8130.26     8193.19    332.55 o 
  -1   7   8      999.18      874.12     97.25 o 
   0   7   8     1114.84     1295.79     81.90 o 
   1   7   8    15052.36    15781.31    952.16 o 
   2   7   8     7970.47     7772.33    467.85 o 
   3   7   8       73.56      146.36     56.18 o 
   4   7   8     1975.53     1907.71    199.08 o 
   5   7   8     4064.50     4600.72    663.61 o 
   6   7   8     2800.63     2684.03    149.28 o 
   7   7   8       88.98       64.48     87.84 o 
  -6   8   8       26.22      -77.39     77.39 o 
  -5   8   8     4231.99     4263.86    242.74 o 
  -4   8   8     8389.92     8698.07    406.17 o 
  -3   8   8     3061.42     2636.53    263.95 o 
  -2   8   8     1073.48     1035.96    105.10 o 
  -1   8   8    11392.90    11752.41    365.42 o 
   0   8   8     9834.34    10132.66    326.80 o 
   1   8   8      400.89      327.04     87.10 o 
   2   8   8     3912.93     3685.69    188.59 o 
   3   8   8    10294.11    10629.95    483.55 o 
   4   8   8     4500.09     4330.97    411.33 o 
   5   8   8      808.63      917.15    107.12 o 
  -4   9   8       36.45       74.53    116.09 o 
  -3   9   8     1121.81      952.26    143.53 o 
  -2   9   8     2801.50     2390.88    194.98 o 
  -1   9   8      401.78      185.01     97.50 o 
   0   9   8     1602.49     1262.48    140.94 o 
   1   9   8     2264.02     1945.99    185.02 o 
   2   9   8      981.50     1515.11    273.64 o 
   3   9   8        3.32      -18.87    103.72 o 
 -11   1   9      599.81      709.75    168.88 o 
 -10   1   9     1290.53     1396.52    146.05 o 
  -9   1   9        1.53       25.83     86.31 o 
  -8   1   9     7542.94     7900.99    303.72 o 
  -7   1   9     4152.85     4344.19    133.65 o 
  -6   1   9       50.52       51.57     14.82 o 
  -5   1   9     4481.99     4503.65    132.64 o 
  -4   1   9    19137.55    19767.96    299.79 o 
  -3   1   9    16429.30    16364.98    381.68 o 
  -2   1   9     2646.08     2429.26     92.01 o 
  -1   1   9    26441.64    25896.28    816.91 o 
   0   1   9    29758.61    28369.88    960.72 o 
   1   1   9     5511.47     5348.33    123.31 o 
   2   1   9     6326.22     6056.29    157.24 o 
   3   1   9    29202.11    29829.43    478.39 o 
   4   1   9     7843.76     8173.34    189.43 o 
   5   1   9     1333.65     1273.58     45.73 o 
   6   1   9    10273.72    10223.99    201.99 o 
   7   1   9    11103.62    11010.36    423.28 o 
   8   1   9     1279.58     1345.70    246.71 o 
   9   1   9      218.73      328.31     93.66 o 
  10   1   9      596.02      651.02    218.47 o 
 -11   2   9        9.56       32.81    126.76 o 
 -10   2   9     3516.53     3630.28    175.96 o 
  -9   2   9     4994.88     5255.56    162.76 o 
  -8   2   9     3022.31     3070.37     87.58 o 
  -7   2   9     2030.12     1968.78     69.20 o 
  -6   2   9    20639.54    21346.93    491.94 o 
  -5   2   9    17228.45    17701.42    434.53 o 
  -4   2   9     1674.09     1651.49     44.61 o 
  -3   2   9     9382.50     9180.19    179.68 o 
  -2   2   9    54252.55    54757.49    823.06 o 
  -1   2   9    30442.90    30657.56    653.48 o 
   0   2   9     2830.21     2616.65    114.54 o 
   1   2   9    32900.42    32227.30    735.20 o 
   2   2   9    32322.73    31730.64    564.27 o 
   3   2   9     4188.77     4184.04     84.37 o 
   4   2   9     8292.93     8018.65    181.35 o 
   5   2   9    28806.40    29777.83    671.17 o 
   6   2   9    13693.58    13806.38    334.30 o 
   7   2   9      109.90       88.30     28.94 o 
   8   2   9     4122.62     3897.02    181.81 o 
   9   2   9     6290.37     6144.70    480.18 o 
  10   2   9      857.36      737.42    166.27 o 
 -10   3   9     1240.85     1393.65    140.34 o 
  -9   3   9       88.35      161.18     55.53 o 
  -8   3   9     1523.89     1521.64    125.99 o 
  -7   3   9     5661.66     5746.98    167.93 o 
  -6   3   9     2010.50     2070.23     77.34 o 
  -5   3   9     2442.56     2387.58     63.33 o 
  -4   3   9    16207.33    16548.48    357.59 o 
  -3   3   9     5083.65     5162.11    145.54 o 
  -2   3   9      312.63      306.91     25.64 o 
  -1   3   9    22555.84    22896.29    640.88 o 
   0   3   9    18511.86    18979.25    353.56 o 
   1   3   9     2709.42     2637.07     66.58 o 
   2   3   9     2272.14     2302.65     98.44 o 
   3   3   9    13700.38    14244.31    347.51 o 
   4   3   9    12151.88    12561.40    347.07 o 
   5   3   9       72.93       59.93     29.29 o 
   6   3   9     3575.77     3573.80     97.81 o 
   7   3   9     2351.98     2404.02    154.54 o 
   8   3   9     1124.46     1012.91     74.94 o 
   9   3   9       18.98       42.73     60.72 o 
 -10   4   9       99.97      193.86    120.79 o 
  -9   4   9       69.15       52.91     51.12 o 
  -8   4   9      247.87       92.07     53.18 o 
  -7   4   9        5.27       35.12     22.96 o 
  -6   4   9      768.55      836.84     42.65 o 
  -5   4   9      260.62      267.77     25.36 o 
  -4   4   9      698.06      700.14     36.67 o 
  -3   4   9        8.44       53.80     31.23 o 
  -2   4   9      380.86      440.49     43.23 o 
  -1   4   9      408.13      429.29     50.58 o 
   0   4   9      348.57      332.31     62.79 o 
   1   4   9      750.92      698.04     48.58 o 
   2   4   9      340.82      310.71     40.91 o 
   3   4   9     1880.36     1867.28    151.21 o 
   4   4   9        1.98        2.35     42.73 o 
   5   4   9     1611.83     1505.45    109.68 o 
   6   4   9      133.80       94.27     45.26 o 
   7   4   9        2.46       26.32     44.14 o 
   8   4   9      181.90       89.80     49.22 o 
   9   4   9      265.46      221.45    135.70 o 
  -9   5   9     1030.80     1133.35    163.29 o 
  -8   5   9     2098.68     2054.20    178.95 o 
  -7   5   9     3691.18     3849.96    244.88 o 
  -6   5   9      576.50      563.00     46.35 o 
  -5   5   9     6925.28     7215.47    184.32 o 
  -4   5   9     7839.63     7852.82    178.94 o 
  -3   5   9     5877.50     6175.58    155.21 o 
  -2   5   9       51.96       41.21     40.26 o 
  -1   5   9     8676.76     8600.93    199.44 o 
   0   5   9    17762.86    18362.77    497.58 o 
   1   5   9     3299.21     3239.12    150.48 o 
   2   5   9      578.29      537.75     56.09 o 
   3   5   9    13608.74    14762.41    426.90 o 
   4   5   9     8521.34     9283.55    275.05 o 
   5   5   9     1284.99     1174.36    162.57 o 
   6   5   9     2429.56     2608.36    222.94 o 
   7   5   9     4492.83     5296.18    344.48 o 
   8   5   9     2426.10     2664.87    234.87 o 
  -8   6   9     1256.53     1370.77    183.80 o 
  -7   6   9     1709.58     1753.17    123.27 o 
  -6   6   9     7080.99     7258.00    245.29 o 
  -5   6   9    10365.52    10957.67    316.37 o 
  -4   6   9      863.78      870.61     59.41 o 
  -3   6   9    12437.94    13360.24    353.16 o 
  -2   6   9    21295.07    22022.24    492.05 o 
  -1   6   9     2824.52     2832.91    145.94 o 
   0   6   9     1952.15     2151.05     85.73 o 
   1   6   9    29020.18    29413.93   1233.97 o 
   2   6   9    26079.61    26869.76    810.98 o 
   3   6   9      719.97      704.70     55.57 o 
   4   6   9     4699.93     4937.67    215.39 o 
   5   6   9     8296.01     9052.60    624.83 o 
   6   6   9     5627.04     6236.45    282.37 o 
   7   6   9      177.06      112.02     69.66 o 
  -7   7   9     3788.36     3434.12    214.04 o 
  -6   7   9     1054.13     1146.83    158.45 o 
  -5   7   9      642.34      650.19     83.70 o 
  -4   7   9     3994.38     3876.42    201.91 o 
  -3   7   9     4690.76     4536.42    219.47 o 
  -2   7   9      124.94       80.01     81.59 o 
  -1   7   9     6116.28     6103.52    259.41 o 
   0   7   9     5543.11     5909.91    191.63 o 
   1   7   9      471.09      508.25     86.53 o 
   2   7   9      810.37      763.58     65.29 o 
   3   7   9     4598.24     4708.66    244.94 o 
   4   7   9     2226.30     2261.07    151.05 o 
   5   7   9        5.52      100.11     79.77 o 
   6   7   9     1794.52     1733.56    237.48 o 
  -6   8   9        2.88       -1.25    173.36 o 
  -5   8   9       66.08      -10.30    101.03 o 
  -4   8   9      184.29       -4.50     79.37 o 
  -3   8   9      531.34      500.23     94.17 o 
  -2   8   9      799.01      724.01    107.00 o 
  -1   8   9      236.59       56.42    116.14 o 
   0   8   9        0.09       82.42    133.09 o 
   1   8   9      204.02      192.63     92.08 o 
   2   8   9      753.79      657.15    110.61 o 
   3   8   9        9.26      -53.56     86.39 o 
   4   8   9       21.35      -49.08     96.40 o 
   5   8   9      155.39      264.51     97.65 o 
  -4   9   9     3242.44     3129.83    293.78 o 
  -3   9   9     1340.24     1239.43    163.29 o 
  -2   9   9       12.76      -95.94     95.94 o 
  -1   9   9     6459.84     6120.77    275.88 o 
   0   9   9     7072.16     7089.66    315.96 o 
   1   9   9      817.89      758.14    120.24 o 
   2   9   9     1581.52     1627.90    143.94 o 
   3   9   9     3665.91     4034.39    474.22 o 
 -11   0  10     1084.93     1250.41    188.64 o 
 -10   0  10     3103.20     3411.83    213.20 o 
  -9   0  10     1836.81     1939.20    150.02 o 
  -8   0  10     3571.38     3636.75    151.77 o 
  -7   0  10    15535.62    16379.94    601.23 o 
  -6   0  10     7909.79     8453.58    550.69 o 
  -5   0  10     1196.67     1201.83     48.94 o 
  -4   0  10    14845.61    15176.06    636.98 o 
  -3   0  10    34080.27    34749.62    700.85 o 
  -2   0  10      130.44      120.68     42.13 o 
  -1   0  10    29386.97    28394.79    708.63 o 
   0   0  10    37290.84    37251.54    923.91 o 
   1   0  10    40238.06    39510.46   2740.92 o 
   2   0  10     2414.51     2517.94    106.50 o 
   3   0  10    48572.85    49426.37   2383.39 o 
   4   0  10    23245.38    23933.32   2313.68 o 
   5   0  10     1754.41     1654.53    100.87 o 
   6   0  10     2197.40     2093.22     99.13 o 
   7   0  10    18180.16    18982.97    452.11 o 
   8   0  10     8551.49     9270.81    556.61 o 
   9   0  10        5.35       41.01     93.95 o 
  10   0  10     1625.21     1260.11    200.57 o 
 -11   1  10      523.43      592.25    153.23 o 
 -10   1  10      234.11      140.14     74.30 o 
  -9   1  10     3067.94     2994.75    274.87 o 
  -8   1  10     1951.29     1918.36     73.72 o 
  -7   1  10       62.71       85.92     22.21 o 
  -6   1  10     5589.14     5694.51    140.41 o 
  -5   1  10    14456.11    15103.82    239.12 o 
  -4   1  10     3450.77     3448.83     71.00 o 
  -3   1  10     6653.76     6612.81    149.25 o 
  -2   1  10    16457.38    15654.81    422.81 o 
  -1   1  10    13518.46    13265.84    348.99 o 
   0   1  10     2678.69     2794.54     80.49 o 
   1   1  10    14655.54    14468.48    275.05 o 
   2   1  10    22545.42    22602.81    537.87 o 
   3   1  10     6088.40     5786.32    244.00 o 
   4   1  10      348.00      269.67     33.30 o 
   5   1  10    12914.46    12942.34    290.86 o 
   6   1  10     2666.06     2493.06     97.53 o 
   7   1  10      463.91      602.93     49.12 o 
   8   1  10     1009.25     1011.05    186.46 o 
   9   1  10     3094.72     3328.47    295.64 o 
 -11   2  10       22.33     -115.57    115.57 o 
 -10   2  10       13.73       23.06     73.44 o 
  -9   2  10      158.00      193.32     69.87 o 
  -8   2  10      239.43      228.37     29.12 o 
  -7   2  10       23.67       53.65     26.12 o 
  -6   2  10       49.91       28.94     21.32 o 
  -5   2  10      642.11      579.87     50.09 o 
  -4   2  10      413.57      426.12     39.01 o 
  -3   2  10      998.29      978.14     34.65 o 
  -2   2  10     1040.40      999.12     47.17 o 
  -1   2  10        3.41       22.26     24.90 o 
   0   2  10      367.18      408.48     34.24 o 
   1   2  10      578.70      554.52     27.29 o 
   2   2  10        7.00       26.43     14.32 o 
   3   2  10      701.04      653.62     35.32 o 
   4   2  10       68.84        6.60     26.53 o 
   5   2  10       50.26       30.14     33.18 o 
   6   2  10     1418.55     1305.97     56.93 o 
   7   2  10       63.36       -3.77     32.85 o 
   8   2  10       11.37        9.96     42.21 o 
   9   2  10       20.96       30.57    156.58 o 
 -10   3  10      666.17      576.73    128.13 o 
  -9   3  10     1722.54     2035.01    196.41 o 
  -8   3  10     2600.68     2576.63    115.99 o 
  -7   3  10      179.92      167.96     25.76 o 
  -6   3  10     3686.29     3690.39     80.80 o 
  -5   3  10     9029.57     9484.85    182.22 o 
  -4   3  10      587.71      518.46     44.81 o 
  -3   3  10     2765.43     2661.71    116.19 o 
  -2   3  10    19620.20    20326.97    325.95 o 
  -1   3  10    10034.27     9901.72    204.73 o 
   0   3  10     1715.98     1877.03     70.21 o 
   1   3  10    18903.08    18545.71    304.37 o 
   2   3  10    14959.61    14684.73    259.11 o 
   3   3  10     5187.09     5112.22    188.37 o 
   4   3  10     2822.51     2808.39     96.09 o 
   5   3  10    14199.85    14740.84    449.83 o 
   6   3  10     6115.96     6133.10    211.97 o 
   7   3  10      439.31      396.79     61.02 o 
   8   3  10      850.49      820.46    112.19 o 
   9   3  10     3005.33     2550.04    247.55 o 
 -10   4  10     2705.26     2693.51    186.70 o 
  -9   4  10      725.62      712.76     74.11 o 
  -8   4  10     3368.46     3577.43    215.09 o 
  -7   4  10     6532.87     6827.41    196.08 o 
  -6   4  10     4456.75     4533.91    158.08 o 
  -5   4  10     2979.95     3074.91     80.19 o 
  -4   4  10    18116.01    18746.64    358.39 o 
  -3   4  10    18599.71    19543.84    374.30 o 
  -2   4  10     1446.24     1348.58     56.06 o 
  -1   4  10    12831.33    12951.32    343.64 o 
   0   4  10    39116.60    40686.03    915.54 o 
   1   4  10     7079.97     6756.84    140.25 o 
   2   4  10     1676.51     1771.75     86.28 o 
   3   4  10    15805.17    15433.74   1076.82 o 
   4   4  10    25475.80    27693.97   1052.45 o 
   5   4  10     1508.55     1519.63    110.71 o 
   6   4  10     2966.77     3077.44    221.56 o 
   7   4  10     7384.09     8479.14    265.35 o 
   8   4  10     3905.12     4782.19    525.07 o 
   9   4  10       69.34      117.06    126.01 o 
  -9   5  10     3168.54     4292.57    307.94 o 
  -8   5  10     2434.29     2368.85    269.24 o 
  -7   5  10        2.10        5.98     42.34 o 
  -6   5  10     1617.15     1444.22     68.13 o 
  -5   5  10     4295.45     4207.13    246.40 o 
  -4   5  10     4103.83     4206.40    122.47 o 
  -3   5  10     1750.57     1750.51     76.93 o 
  -2   5  10    14470.65    14841.92    321.60 o 
  -1   5  10     5499.60     5453.82    162.50 o 
   0   5  10     1543.98     1662.76     80.45 o 
   1   5  10     1394.08     1272.33     70.60 o 
   2   5  10    12519.88    13013.46    783.80 o 
   3   5  10     1595.68     1627.17     90.93 o 
   4   5  10     1202.39     1228.48    105.58 o 
   5   5  10     4524.29     4325.13    297.66 o 
   6   5  10     3786.96     3781.61    198.03 o 
   7   5  10      241.68      263.68    142.04 o 
   8   5  10     1857.03     1849.15    190.88 o 
  -8   6  10      119.64       78.62     68.05 o 
  -7   6  10       11.72      -47.69    176.34 o 
  -6   6  10      320.79      226.10     71.22 o 
  -5   6  10        6.01       36.86     57.26 o 
  -4   6  10       84.72       52.67    113.34 o 
  -3   6  10        9.86      -61.68     61.68 o 
  -2   6  10      972.28      859.69     94.99 o 
  -1   6  10     1518.30     1721.91    115.86 o 
   0   6  10      193.09      174.05     30.91 o 
   1   6  10      355.90      321.78     34.36 o 
   2   6  10        7.96        1.13     48.95 o 
   3   6  10      345.23      434.78    138.31 o 
   4   6  10      355.13      367.04     81.93 o 
   5   6  10       14.40      -77.88     98.39 o 
   6   6  10        2.69      -11.50    100.29 o 
   7   6  10       77.82      251.84     91.99 o 
  -7   7  10      246.37      379.52    178.20 o 
  -6   7  10     1632.52     1813.22    137.74 o 
  -5   7  10     2415.85     2238.99    197.59 o 
  -4   7  10     2526.39     2317.91    268.80 o 
  -3   7  10     2799.26     2655.33    198.71 o 
  -2   7  10     7450.83     7707.61    311.86 o 
  -1   7  10     5634.27     6280.07    251.11 o 
   0   7  10       45.43       98.30     31.60 o 
   1   7  10     3501.47     3586.46    333.57 o 
   2   7  10    11595.10    12489.34    438.66 o 
   3   7  10     1951.82     2082.76    153.00 o 
   4   7  10     1058.71     1168.55    120.73 o 
   5   7  10     3796.48     4010.65    378.78 o 
   6   7  10     4226.19     5371.40    866.04 o 
  -6   8  10     2725.56     2767.15    320.62 o 
  -5   8  10      688.34      579.92    131.23 o 
  -4   8  10     7071.92     7609.17    295.05 o 
  -3   8  10     7558.00     8368.98    307.65 o 
  -2   8  10      968.53      957.20    120.72 o 
  -1   8  10     1904.87     1852.08    178.95 o 
   0   8  10    13237.70    14404.92    549.78 o 
   1   8  10     4505.62     4739.97    257.29 o 
   2   8  10       16.34      159.66    103.03 o 
   3   8  10     5571.66     5906.03    417.55 o 
   4   8  10     6990.53     7670.94    529.02 o 
   5   8  10     1058.23     1307.08    260.97 o 
  -3   9  10      122.04      -32.83    100.37 o 
  -2   9  10     1891.29     1828.69    172.48 o 
  -1   9  10     2829.76     2789.21    170.36 o 
   0   9  10       62.88       83.58    122.51 o 
   1   9  10     1829.00     1750.55    193.66 o 
   2   9  10     1985.34     2207.90    161.57 o 
 -11   1  11      533.92      437.53    104.66 o 
 -10   1  11     2588.45     2824.00    287.09 o 
  -9   1  11     1458.97     1585.96     95.89 o 
  -8   1  11      218.95      223.19     33.32 o 
  -7   1  11     4240.24     4331.78    154.93 o 
  -6   1  11      679.56      608.56     56.08 o 
  -5   1  11      144.10       90.29     21.17 o 
  -4   1  11     3106.92     3035.50     67.36 o 
  -3   1  11    18905.10    18322.39    486.23 o 
  -2   1  11     1564.06     1535.87     92.17 o 
  -1   1  11     2739.66     2703.74     64.49 o 
   0   1  11     5422.11     5193.18    120.75 o 
   1   1  11    15623.18    15986.70    308.68 o 
   2   1  11      928.43      931.72     67.16 o 
   3   1  11    13076.58    13278.99    542.01 o 
   4   1  11    15144.92    15527.46    465.75 o 
   5   1  11     4225.67     4129.95    143.21 o 
   6   1  11       15.84       -6.30     31.89 o 
   7   1  11     5744.13     5616.28    168.68 o 
   8   1  11     5334.51     5616.19    242.33 o 
   9   1  11       21.42       79.02    118.18 o 
 -10   2  11        8.15      -48.24     93.42 o 
  -9   2  11     3705.59     3765.69    356.52 o 
  -8   2  11     5235.90     5522.90    214.23 o 
  -7   2  11     4431.22     4550.59    148.67 o 
  -6   2  11     5241.13     5469.13    211.03 o 
  -5   2  11    13104.95    13746.80    288.17 o 
  -4   2  11     9800.64    10243.60    170.09 o 
  -3   2  11     1179.72     1246.84     40.28 o 
  -2   2  11    14657.30    14877.80    459.11 o 
  -1   2  11    30499.12    30818.67    542.19 o 
   0   2  11     5432.25     5413.06    133.77 o 
   1   2  11    16532.51    16445.48    580.40 o 
   2   2  11    31569.21    31545.75    476.39 o 
   3   2  11    12052.81    12452.51    205.61 o 
   4   2  11        5.74       56.42     27.48 o 
   5   2  11    12439.34    12568.22    292.74 o 
   6   2  11    16874.24    16932.72    550.46 o 
   7   2  11     1752.95     1768.99    255.44 o 
   8   2  11     1039.83     1027.48    102.99 o 
   9   2  11     4857.34     4138.97    360.88 o 
 -10   3  11     3660.13     3743.17    254.63 o 
  -9   3  11      299.08      337.03     57.50 o 
  -8   3  11       11.31       15.79     39.71 o 
  -7   3  11     3656.22     3546.71    147.81 o 
  -6   3  11    10654.92    10780.78    301.30 o 
  -5   3  11      720.36      777.64     46.84 o 
  -4   3  11     6687.00     6583.25    216.83 o 
  -3   3  11     9825.41     9733.58    173.60 o 
  -2   3  11     3978.32     4147.96    107.16 o 
  -1   3  11       46.94       55.57     28.18 o 
   0   3  11    14356.10    14612.04    405.63 o 
   1   3  11     8871.33     8864.36    172.59 o 
   2   3  11       94.45      107.71     18.21 o 
   3   3  11     3290.53     3387.25    153.61 o 
   4   3  11    10259.95    10805.60    300.94 o 
   5   3  11     2137.30     2189.60    104.98 o 
   6   3  11      819.08      773.94     77.27 o 
   7   3  11     2860.16     2901.14    183.28 o 
   8   3  11     2363.69     2147.87    127.44 o 
   9   3  11      210.03       53.69    129.74 o 
 -10   4  11       42.84      233.38    126.01 o 
  -9   4  11       49.90      -15.09    103.64 o 
  -8   4  11      573.78      591.09     59.63 o 
  -7   4  11       51.44       35.88     23.74 o 
  -6   4  11      132.01      106.00     30.57 o 
  -5   4  11      163.38      202.37     28.50 o 
  -4   4  11      945.89      884.64     37.76 o 
  -3   4  11       73.47       81.13     15.61 o 
  -2   4  11     1037.29      964.05     35.74 o 
  -1   4  11       36.33       38.66     22.75 o 
   0   4  11        1.36       -8.30     20.44 o 
   1   4  11        4.11       -4.00     22.84 o 
   2   4  11        2.41       82.84     31.68 o 
   3   4  11        5.20       10.81     33.75 o 
   4   4  11      377.59      394.68     45.43 o 
   5   4  11      559.39      443.90     54.99 o 
   6   4  11       76.90       47.70     56.94 o 
   7   4  11        1.59       37.98     68.71 o 
   8   4  11       11.75       47.34     63.88 o 
  -9   5  11      503.28      492.11    115.57 o 
  -8   5  11       42.60      134.33     57.44 o 
  -7   5  11     3230.80     3373.29    167.12 o 
  -6   5  11     4478.10     4509.57    139.37 o 
  -5   5  11      194.84      158.85     28.78 o 
  -4   5  11     4195.79     4165.27    107.18 o 
  -3   5  11     4654.29     4849.46    115.34 o 
  -2   5  11     1619.08     1512.85     78.66 o 
  -1   5  11     2240.44     2177.31    149.38 o 
   0   5  11     8714.09     8634.35    301.56 o 
   1   5  11    13736.10    13762.82    494.74 o 
   2   5  11      171.66      158.71     56.82 o 
   3   5  11     4209.47     4585.22    200.46 o 
   4   5  11     7314.55     7504.29    278.77 o 
   5   5  11     2471.57     2581.72    390.71 o 
   6   5  11      406.81      473.98     81.65 o 
   7   5  11     3511.81     3646.51    414.94 o 
   8   5  11     3075.87     2883.34    252.77 o 
  -8   6  11     6371.64     7205.49    749.73 o 
  -7   6  11      596.94      622.17     84.47 o 
  -6   6  11     1553.40     1527.13     92.73 o 
  -5   6  11     8038.39     8794.00    353.40 o 
  -4   6  11     7386.59     7757.19    303.89 o 
  -3   6  11       40.02       75.17     63.88 o 
  -2   6  11    12846.68    13801.13    427.06 o 
  -1   6  11     8687.05     8827.36    311.57 o 
   0   6  11     2609.43     2641.56     96.07 o 
   1   6  11     2610.02     2413.18    145.86 o 
   2   6  11    15220.55    16283.24    718.78 o 
   3   6  11     7696.53     8245.94    379.15 o 
   4   6  11      433.53      593.94    183.05 o 
   5   6  11     4417.54     5007.89    326.21 o 
   6   6  11     7314.64     7761.25    371.06 o 
   7   6  11     1956.85     1984.91    262.46 o 
  -7   7  11     3206.24     3508.70    488.38 o 
  -6   7  11     3309.55     3347.10    141.86 o 
  -5   7  11      369.45      353.83     72.81 o 
  -4   7  11     1380.11     1320.98    121.02 o 
  -3   7  11     6045.76     6440.87    353.43 o 
  -2   7  11     1966.57     2037.90    144.74 o 
  -1   7  11     1488.20     1561.57    126.73 o 
   0   7  11     6032.97     6442.64    280.42 o 
   1   7  11     5619.68     6307.78    717.66 o 
   2   7  11       94.96       -6.91     86.21 o 
   3   7  11      871.41      980.41    110.40 o 
   4   7  11     4035.71     4591.63    348.95 o 
   5   7  11      885.56      852.69    112.59 o 
   6   7  11      418.50      295.11    127.92 o 
  -6   8  11       36.97        8.95    137.20 o 
  -5   8  11      288.64      291.79     96.29 o 
  -4   8  11       15.88       24.70     73.95 o 
  -3   8  11      134.76      -83.22    126.76 o 
  -2   8  11      288.72      419.70     97.76 o 
  -1   8  11      620.87      567.99    120.18 o 
   0   8  11       70.04      144.78     95.74 o 
   1   8  11        4.77      119.61     87.60 o 
   2   8  11      673.20      755.55    125.47 o 
   3   8  11       41.91      -95.15     95.15 o 
   4   8  11      143.85      302.12    117.36 o 
  -3   9  11     2005.63     1807.81    176.84 o 
  -2   9  11     1828.62     1546.07    131.43 o 
  -1   9  11      395.85      663.13    131.76 o 
   0   9  11     3740.93     3715.51    200.31 o 
   1   9  11     1970.83     1798.75    143.23 o 
 -11   0  12      794.54      955.15    213.99 o 
 -10   0  12     1903.30     2491.88    240.09 o 
  -9   0  12     9447.65     9109.23    379.93 o 
  -8   0  12       75.45      101.20     26.49 o 
  -7   0  12    11112.52    11303.88    330.01 o 
  -6   0  12    16357.58    16472.20    539.72 o 
  -5   0  12     4350.78     4059.71    233.16 o 
  -4   0  12      387.82      323.50     55.74 o 
  -3   0  12    25841.51    26816.13    706.92 o 
  -2   0  12    17623.06    17728.72    375.48 o 
  -1   0  12      104.09      243.80    142.04 o 
   0   0  12    20612.50    21209.26    588.92 o 
   1   0  12    16416.91    16006.00    466.36 o 
   2   0  12     9652.55     9919.14    727.36 o 
   3   0  12     3725.28     3874.54    431.72 o 
   4   0  12     6174.09     5997.81    187.87 o 
   5   0  12     4398.40     4592.49    234.75 o 
   6   0  12       95.13      115.46     96.51 o 
   7   0  12     5709.85     5572.06    325.09 o 
   8   0  12     6762.56     7382.01    443.65 o 
   9   0  12     1192.76      788.87    204.30 o 
 -10   1  12      208.64      370.48    108.28 o 
  -9   1  12      849.12      884.70     91.16 o 
  -8   1  12     4810.34     5003.94    256.88 o 
  -7   1  12     4837.83     4827.65    162.04 o 
  -6   1  12      835.12      841.28     77.45 o 
  -5   1  12     9363.39     9465.09    246.31 o 
  -4   1  12     5750.97     5460.80    163.31 o 
  -3   1  12     1196.55     1171.13     42.83 o 
  -2   1  12     4262.69     4009.54     89.54 o 
  -1   1  12    18889.97    19237.21    319.01 o 
   0   1  12     7095.85     6778.69    255.98 o 
   1   1  12     1172.35     1112.93     67.05 o 
   2   1  12     6474.13     6547.78    175.62 o 
   3   1  12    10373.76    10352.58    205.30 o 
   4   1  12      106.46       92.36     36.96 o 
   5   1  12     3487.76     3284.06     82.80 o 
   6   1  12     8938.36     8820.29    176.04 o 
   7   1  12     1496.83     1435.52    127.72 o 
   8   1  12      107.89      216.48     59.70 o 
   9   1  12     1389.40      985.16    120.92 o 
 -10   2  12       24.14     -101.37    101.37 o 
  -9   2  12       90.91      118.57     62.24 o 
  -8   2  12      390.52      309.42     31.55 o 
  -7   2  12       10.68       32.57     21.51 o 
  -6   2  12        0.18      -24.98     24.98 o 
  -5   2  12       15.76       27.25     22.14 o 
  -4   2  12      233.07      246.28     28.51 o 
  -3   2  12        2.88       40.23     25.44 o 
  -2   2  12       48.36       74.51     40.04 o 
  -1   2  12      370.59      359.39     77.27 o 
   0   2  12      535.73      558.47     45.29 o 
   1   2  12      338.66      322.45     37.76 o 
   2   2  12       77.27       59.08     19.76 o 
   3   2  12      517.97      477.52     35.38 o 
   4   2  12      104.92       54.92     42.61 o 
   5   2  12      735.11      550.93     44.94 o 
   6   2  12       17.48      -59.30     59.30 o 
   7   2  12       15.91        4.90     78.66 o 
   8   2  12      240.13      203.68     55.33 o 
   9   2  12      129.34     -120.79    120.79 o 
 -10   3  12       85.10      -17.30     81.15 o 
  -9   3  12      543.68      691.70     98.55 o 
  -8   3  12     4318.28     4165.39    191.36 o 
  -7   3  12     2651.69     2801.15    145.27 o 
  -6   3  12       54.79       44.90     23.23 o 
  -5   3  12    10868.31    11555.14    216.48 o 
  -4   3  12     6747.77     6855.55    128.14 o 
  -3   3  12      897.18      846.99     43.32 o 
  -2   3  12     1717.64     1627.86     67.14 o 
  -1   3  12    14426.09    14290.43    405.95 o 
   0   3  12     6471.45     6320.08    157.17 o 
   1   3  12     2367.52     2259.06     68.86 o 
   2   3  12     6429.49     6596.03    145.48 o 
   3   3  12     4072.06     4082.92    105.52 o 
   4   3  12      993.20      920.58     44.11 o 
   5   3  12     2290.92     2371.33     87.64 o 
   6   3  12     6090.47     6126.84    274.54 o 
   7   3  12      563.68      433.85     65.89 o 
   8   3  12      115.18       97.98     58.90 o 
  -9   4  12     4784.80     5724.17    366.85 o 
  -8   4  12       76.44       37.32     54.25 o 
  -7   4  12     3059.91     3125.37    148.42 o 
  -6   4  12    11130.14    12080.73    475.07 o 
  -5   4  12     5075.19     5263.37    144.73 o 
  -4   4  12     2706.28     2634.58     65.92 o 
  -3   4  12    12249.65    12690.12    279.88 o 
  -2   4  12    17687.12    17468.07    805.41 o 
  -1   4  12      301.52      271.27     57.47 o 
   0   4  12    17315.19    17105.20    480.31 o 
   1   4  12    12516.03    12210.38    280.06 o 
   2   4  12     3059.48     3044.75    147.97 o 
   3   4  12     3632.90     3451.99    102.99 o 
   4   4  12    14473.36    15585.33    348.00 o 
   5   4  12    11235.01    12476.98    385.51 o 
   6   4  12       28.86       94.20     52.56 o 
   7   4  12     4673.05     5059.28    558.74 o 
   8   4  12     4570.64     4633.20    259.20 o 
  -9   5  12      324.52      384.74    122.28 o 
  -8   5  12     4045.60     4023.90    278.92 o 
  -7   5  12      960.92      804.87     80.29 o 
  -6   5  12      302.64      267.36     34.94 o 
  -5   5  12     2725.47     2623.80     92.12 o 
  -4   5  12     9266.51     9328.62    294.29 o 
  -3   5  12     1355.32     1292.86     58.36 o 
  -2   5  12     2381.23     2279.82    101.10 o 
  -1   5  12     6298.53     6134.05    185.16 o 
   0   5  12     1118.10     1127.13    126.01 o 
   1   5  12      310.62      332.69     74.73 o 
   2   5  12     9442.54     9554.33    330.79 o 
   3   5  12     8657.27     9144.89    321.85 o 
   4   5  12      238.83      243.19     86.04 o 
   5   5  12     1092.25     1200.16    194.98 o 
   6   5  12     2148.98     2505.50    166.18 o 
   7   5  12     1886.16     2390.59    203.93 o 
  -8   6  12        3.10      104.12     70.04 o 
  -7   6  12       26.01       -0.72     49.04 o 
  -6   6  12       27.77        8.27    113.52 o 
  -5   6  12       39.82      114.36     52.26 o 
  -4   6  12      111.28      195.31     42.64 o 
  -3   6  12       94.12       85.69     25.36 o 
  -2   6  12       54.83       81.38     35.83 o 
  -1   6  12       27.58       32.03     70.17 o 
   0   6  12       41.25      119.91    111.84 o 
   1   6  12        3.76      -60.45     70.22 o 
   2   6  12       17.67      -15.25     64.44 o 
   3   6  12        2.67        3.74     73.01 o 
   4   6  12       87.71       85.58     78.60 o 
   5   6  12       13.22     -107.01    107.01 o 
   6   6  12      166.58      208.35     88.05 o 
  -7   7  12     1109.95     1638.89    227.42 o 
  -6   7  12      137.51      151.72     68.69 o 
  -5   7  12     1658.13     1574.61    139.89 o 
  -4   7  12     3277.12     3761.68    297.50 o 
  -3   7  12     1457.86     1877.07    148.73 o 
  -2   7  12     1983.08     2102.20    182.31 o 
  -1   7  12     3804.51     3839.24    205.92 o 
   0   7  12      811.81      943.55    112.85 o 
   1   7  12       24.30      -87.29     87.29 o 
   2   7  12     2819.07     2921.52    188.80 o 
   3   7  12     3826.81     3709.59    220.60 o 
   4   7  12      120.92      199.64    252.02 o 
   5   7  12      806.75      733.41    117.82 o 
  -5   8  12     1738.02     1711.11    140.95 o 
  -4   8  12     1096.26     1030.65    130.88 o 
  -3   8  12     4440.46     4455.04    817.21 o 
  -2   8  12     5262.44     5581.40    650.93 o 
  -1   8  12      359.01      240.60    100.77 o 
   0   8  12     4481.11     4430.62    266.70 o 
   1   8  12     8039.61     8262.38    396.28 o 
   2   8  12     1392.99     1632.01    160.26 o 
   3   8  12     1221.72     1200.10    215.86 o 
   4   8  12     5675.85     5766.46    858.59 o 
  -1   9  12     3847.15     3590.19    330.31 o 
 -10   1  13     1727.99     1767.22    390.71 o 
  -9   1  13     4120.03     3876.71    430.27 o 
  -8   1  13      882.67      892.38     62.61 o 
  -7   1  13     4358.05     4330.66    175.72 o 
  -6   1  13     7777.63     8122.34    182.42 o 
  -5   1  13     5507.71     5382.60    126.31 o 
  -4   1  13     1410.79     1373.19     80.08 o 
  -3   1  13     9208.25     9155.71    184.84 o 
  -2   1  13    17990.80    18287.04    305.60 o 
  -1   1  13       65.60      103.36     46.35 o 
   0   1  13      283.28      297.16     39.24 o 
   1   1  13     7512.59     7782.81    197.80 o 
   2   1  13     8035.00     8277.35    236.55 o 
   3   1  13       22.37      -37.67     37.67 o 
   4   1  13    12496.95    12214.52    351.15 o 
   5   1  13     2843.28     2678.29     88.25 o 
   6   1  13      419.84      432.92     78.56 o 
   7   1  13      431.44      266.45     76.39 o 
   8   1  13     3086.46     3247.67    152.87 o 
   9   1  13     1347.03     1174.39    144.28 o 
 -10   2  13     2071.14     2088.50    228.16 o 
  -9   2  13     1224.32     1551.80    196.85 o 
  -8   2  13     7700.96     7794.75    415.91 o 
  -7   2  13     9577.19    10196.59    355.24 o 
  -6   2  13     1027.49     1110.51     62.53 o 
  -5   2  13     4831.27     4860.38    104.49 o 
  -4   2  13    24148.85    25140.38    438.41 o 
  -3   2  13    14394.63    14784.54    297.74 o 
  -2   2  13      100.48      132.08     37.61 o 
  -1   2  13    10420.78    10167.86    219.39 o 
   0   2  13    17730.74    17301.06    452.66 o 
   1   2  13     1240.05     1213.72     55.37 o 
   2   2  13     7068.06     6876.71    129.73 o 
   3   2  13    11411.21    11498.24    205.39 o 
   4   2  13     9434.84     9322.65    250.87 o 
   5   2  13     1793.35     1517.60     65.59 o 
   6   2  13     7721.14     7926.47    287.03 o 
   7   2  13     4336.83     4433.52    174.57 o 
   8   2  13       31.87      113.82     68.07 o 
 -10   3  13     1425.93     1106.26    129.17 o 
  -9   3  13     2642.46     2661.80    172.74 o 
  -8   3  13      669.27      746.12     63.93 o 
  -7   3  13       62.00       56.73     33.34 o 
  -6   3  13     9235.93     9714.89    375.14 o 
  -5   3  13     5012.53     5199.02    120.08 o 
  -4   3  13      205.86      172.53     34.07 o 
  -3   3  13     5531.57     5479.97    153.36 o 
  -2   3  13     7223.89     7037.49    165.72 o 
  -1   3  13     3315.10     3188.91    100.64 o 
   0   3  13     1261.70     1263.55     63.97 o 
   1   3  13    15849.26    15925.75    291.09 o 
   2   3  13     2871.55     2814.84    118.69 o 
   3   3  13        9.63       10.16     24.51 o 
   4   3  13     2358.12     2419.15    116.37 o 
   5   3  13     4521.58     4792.43    244.84 o 
   6   3  13      484.64      448.78     58.65 o 
   7   3  13      547.21      479.00    121.51 o 
   8   3  13     1623.45     1971.65    252.60 o 
  -9   4  13      213.00      196.87    103.27 o 
  -8   4  13       42.08      -23.97     73.14 o 
  -7   4  13       86.65      106.24     35.85 o 
  -6   4  13       94.32       97.12     52.55 o 
  -5   4  13        2.20       13.11     26.59 o 
  -4   4  13      218.62      202.17     24.05 o 
  -3   4  13      404.50      387.06     23.27 o 
  -2   4  13     1511.02     1365.82     99.12 o 
  -1   4  13      198.02      197.79     50.58 o 
   0   4  13        7.19       -1.99     25.90 o 
   1   4  13       59.24       36.71     30.58 o 
   2   4  13        1.34        7.23     40.27 o 
   3   4  13      164.64      266.40     52.42 o 
   4   4  13       34.67       -2.62     62.83 o 
   5   4  13        1.84      -51.34     51.34 o 
   6   4  13       23.45       -1.48     44.40 o 
   7   4  13       11.08      -23.81     89.99 o 
   8   4  13        2.73      -49.21     87.98 o 
  -8   5  13      715.54      587.19     67.42 o 
  -7   5  13      921.55      776.97    127.41 o 
  -6   5  13     4078.14     4230.89    125.61 o 
  -5   5  13     5760.27     5484.36    143.44 o 
  -4   5  13      435.32      403.69     78.78 o 
  -3   5  13     2778.35     2626.27    100.78 o 
  -2   5  13     5050.46     4977.67    208.45 o 
  -1   5  13     5247.07     5468.44    211.79 o 
   0   5  13      186.52      189.37     78.82 o 
   1   5  13     4551.22     4555.74    206.91 o 
   2   5  13     2874.03     2955.70    213.25 o 
   3   5  13      201.61      201.24     73.91 o 
   4   5  13     2055.99     2239.35    306.45 o 
   5   5  13     3796.39     4016.26    362.00 o 
   6   5  13      312.51      270.47    152.48 o 
   7   5  13      597.99      652.64    102.01 o 
  -8   6  13     5584.77     5831.54    419.04 o 
  -7   6  13     7819.75     7949.58    257.23 o 
  -6   6  13        6.95      117.19     84.86 o 
  -5   6  13     2068.44     2203.24    107.87 o 
  -4   6  13    10235.06    10948.31    325.55 o 
  -3   6  13     4653.00     4722.14    151.33 o 
  -2   6  13     3229.29     2978.47    177.68 o 
  -1   6  13    16669.35    17739.95    529.14 o 
   0   6  13     8107.50     8639.67    329.20 o 
   1   6  13     1428.84     1618.64    131.76 o 
   2   6  13     3879.61     4150.78    201.12 o 
   3   6  13    10018.03    11440.28    432.53 o 
   4   6  13     1285.53     1509.49    139.45 o 
   5   6  13      704.89      580.49    200.20 o 
   6   6  13     3232.57     3512.57    514.48 o 
  -6   7  13     3100.27     3130.38    220.27 o 
  -5   7  13     2088.99     2023.83    154.88 o 
  -4   7  13      105.82      168.28     83.49 o 
  -3   7  13     4943.42     4891.20    263.66 o 
  -2   7  13     3825.33     4157.02    241.21 o 
  -1   7  13     1065.23      914.20    183.05 o 
   0   7  13     1929.35     1878.22    143.79 o 
   1   7  13     5296.35     5376.50    341.50 o 
   2   7  13     2207.80     2192.75    408.98 o 
   3   7  13       75.18       17.97     88.27 o 
   4   7  13     1892.76     1917.85    175.19 o 
   5   7  13     2891.94     3066.01    310.18 o 
  -5   8  13       17.59      -90.89     90.89 o 
  -4   8  13       84.18      -19.50     90.97 o 
  -3   8  13       93.35        4.52     87.23 o 
  -2   8  13       13.53       25.18    234.87 o 
  -1   8  13       67.93      109.73     94.64 o 
   0   8  13       48.97      113.00    123.03 o 
   1   8  13      131.00        2.40     98.14 o 
   2   8  13       45.03       42.49     98.83 o 
   3   8  13       32.34       56.68    143.53 o 
 -10   0  14     2152.91     2183.19    222.94 o 
  -9   0  14     9465.98     9031.55    408.98 o 
  -8   0  14    11829.17    11582.55    500.31 o 
  -7   0  14       28.74      117.88     79.04 o 
  -6   0  14    11124.97    11673.61    967.82 o 
  -5   0  14    18112.43    18888.22    822.85 o 
  -4   0  14     4333.44     4062.86    140.37 o 
  -3   0  14     5269.34     5169.39    244.81 o 
  -2   0  14    42300.28    44915.38    923.28 o 
  -1   0  14    16943.39    17675.23    501.97 o 
   0   0  14      245.29      289.97     70.83 o 
   1   0  14     9872.27    10280.38    333.04 o 
   2   0  14    16767.47    17978.44    551.93 o 
   3   0  14     1026.94      828.10    141.67 o 
   4   0  14     6377.75     6584.73    216.89 o 
   5   0  14     8221.80     8132.11    251.47 o 
   6   0  14     3250.32     3376.19    234.13 o 
   7   0  14       27.61       65.62     83.51 o 
   8   0  14     4041.77     4059.09    229.94 o 
 -10   1  14     1035.70     1021.51    191.63 o 
  -9   1  14       88.38       23.74     90.57 o 
  -8   1  14     2939.09     2624.35    125.70 o 
  -7   1  14     8387.85     8174.53    286.20 o 
  -6   1  14     2628.04     2573.10     80.29 o 
  -5   1  14     1923.68     1841.98     85.25 o 
  -4   1  14    11754.64    11849.70    209.71 o 
  -3   1  14     7375.37     7116.53    216.97 o 
  -2   1  14      179.88       79.34     42.25 o 
  -1   1  14     4735.01     4647.42    111.18 o 
   0   1  14    14933.46    14972.36    468.69 o 
   1   1  14     6541.57     6181.90    197.70 o 
   2   1  14      839.76      825.88     82.01 o 
   3   1  14     4195.57     4322.53    169.12 o 
   4   1  14     2642.31     2798.74     97.79 o 
   5   1  14      442.37      355.04     46.88 o 
   6   1  14     1268.24     1229.65     92.66 o 
   7   1  14     2990.36     3046.44    306.81 o 
   8   1  14      416.97      431.44     85.87 o 
 -10   2  14       45.80       21.28    102.15 o 
  -9   2  14        4.07       69.83     74.34 o 
  -8   2  14      523.69      421.38     71.25 o 
  -7   2  14        0.80       -4.76     28.51 o 
  -6   2  14      864.45      912.85     51.96 o 
  -5   2  14      191.61      198.95     31.09 o 
  -4   2  14      702.56      561.81     47.08 o 
  -3   2  14       78.27       33.87     33.38 o 
  -2   2  14      203.46      298.96    108.38 o 
  -1   2  14        0.51       -1.94     34.75 o 
   0   2  14        0.04      -13.96     42.03 o 
   1   2  14      400.96      355.43     25.71 o 
   2   2  14      483.98      441.05     77.51 o 
   3   2  14        8.40       11.13     43.85 o 
   4   2  14      187.64      217.19     38.99 o 
   5   2  14      415.84      420.60     52.30 o 
   6   2  14        1.24      -30.60     55.63 o 
   7   2  14      135.88       25.32     59.57 o 
   8   2  14       16.27      -53.37     55.66 o 
 -10   3  14     2722.37     3022.77    284.83 o 
  -9   3  14      165.96      280.44     98.42 o 
  -8   3  14     2297.29     2541.41    117.62 o 
  -7   3  14     6170.26     6793.56    247.04 o 
  -6   3  14     5327.39     5408.62    261.84 o 
  -5   3  14     1677.09     1686.37    111.82 o 
  -4   3  14    13006.58    13286.68    289.34 o 
  -3   3  14     6296.15     6097.69    155.79 o 
  -2   3  14      415.17      335.32     49.08 o 
  -1   3  14     2754.99     2577.28     89.26 o 
   0   3  14    16254.72    16007.33    348.49 o 
   1   3  14     2169.40     1959.46     92.24 o 
   2   3  14      973.90      780.76     59.39 o 
   3   3  14     4640.81     4781.29    119.18 o 
   4   3  14     2320.24     2385.74    157.56 o 
   5   3  14      793.18      679.81     66.09 o 
   6   3  14     2023.46     1887.90     96.96 o 
   7   3  14     1793.12     1807.59    144.86 o 
   8   3  14      535.41      554.21    152.77 o 
  -9   4  14     5226.78     6259.53    430.97 o 
  -8   4  14     1421.47     1561.13    105.48 o 
  -7   4  14      680.33      601.54     71.89 o 
  -6   4  14    10197.14    10920.49    384.86 o 
  -5   4  14    17245.70    18178.97    401.81 o 
  -4   4  14     2195.87     2048.59     83.59 o 
  -3   4  14     5885.97     5815.72    163.34 o 
  -2   4  14    17480.30    17963.33    528.61 o 
  -1   4  14     8898.82     8572.27    204.16 o 
   0   4  14       12.24       36.96     29.50 o 
   1   4  14    11813.55    11938.45    689.15 o 
   2   4  14    12852.62    12927.73    330.08 o 
   3   4  14     1801.39     1601.16     89.72 o 
   4   4  14     1137.23     1261.07     89.21 o 
   5   4  14     5911.58     6271.13    186.11 o 
   6   4  14     2802.42     3203.05    319.89 o 
   7   4  14      277.36      334.69    155.09 o 
  -8   5  14     1299.26     1266.52    159.94 o 
  -7   5  14     3885.50     4072.95    306.94 o 
  -6   5  14      306.26      224.95     42.70 o 
  -5   5  14      750.13      702.67     49.08 o 
  -4   5  14     4065.02     3896.35    124.09 o 
  -3   5  14     7473.15     7168.65    223.50 o 
  -2   5  14      150.86      301.91     92.08 o 
  -1   5  14     3221.04     3594.19    169.01 o 
   0   5  14     5289.77     5263.99    217.34 o 
   1   5  14     1406.84     1357.88    105.17 o 
   2   5  14      202.67      321.20     84.87 o 
   3   5  14     8373.79     9568.51    376.91 o 
   4   5  14     2446.23     2584.81    162.78 o 
   5   5  14       54.50       69.85     77.18 o 
   6   5  14      813.67      858.59    120.36 o 
   7   5  14     1814.30     2056.76    184.17 o 
  -7   6  14        2.38      -59.84     71.27 o 
  -6   6  14       47.16       84.50    168.88 o 
  -5   6  14      348.75      375.80     95.45 o 
  -4   6  14       13.16       45.87    120.79 o 
  -3   6  14       46.86       48.26    193.12 o 
  -2   6  14       61.14       32.53     98.80 o 
  -1   6  14       42.39       60.83     73.40 o 
   0   6  14      303.58      192.40     76.66 o 
   1   6  14      117.31       28.83     91.92 o 
   2   6  14       25.96       83.12     80.64 o 
   3   6  14       10.92     -160.15    203.93 o 
   4   6  14      196.45      271.64     92.96 o 
   5   6  14       25.38       38.23     82.15 o 
   6   6  14        5.85      193.60     93.21 o 
  -6   7  14      997.90     1031.41    134.05 o 
  -5   7  14      584.77      583.95     97.88 o 
  -4   7  14     3551.14     3800.01    234.66 o 
  -3   7  14     8500.48     8782.31    548.41 o 
  -2   7  14      386.62      486.34     97.77 o 
  -1   7  14     3035.47     3095.97    368.71 o 
   0   7  14     3087.01     3023.84    284.83 o 
   1   7  14     2448.23     2635.17    393.69 o 
   2   7  14       18.18      266.88    106.55 o 
   3   7  14     3766.64     3931.54    254.47 o 
   4   7  14     1312.30     1625.21    263.95 o 
  -4   8  14      192.27      225.02    120.39 o 
  -3   8  14     1113.85     1066.76    137.47 o 
  -2   8  14     7041.50     7301.21    378.23 o 
  -1   8  14     4593.47     4299.78    288.00 o 
   0   8  14       19.99       71.75    116.50 o 
   1   8  14     5415.39     6035.60    331.92 o 
   2   8  14     4857.24     5325.76    325.28 o 
 -10   1  15      536.85      732.95    137.20 o 
  -9   1  15     1846.30     1962.86    147.13 o 
  -8   1  15     3532.30     3287.77    276.80 o 
  -7   1  15      118.14      146.52     32.81 o 
  -6   1  15     6430.64     6283.99    319.56 o 
  -5   1  15     8230.12     7961.58    178.33 o 
  -4   1  15     5173.67     5027.68    173.06 o 
  -3   1  15       39.85       68.78     23.76 o 
  -2   1  15    14233.76    14794.61    270.16 o 
  -1   1  15    15838.77    16560.89    420.07 o 
   0   1  15      581.34      823.27     74.50 o 
   1   1  15     1663.02     1701.71    133.51 o 
   2   1  15    15570.23    15873.72    348.52 o 
   3   1  15    10987.19    11384.40    450.15 o 
   4   1  15       61.25       50.78     37.77 o 
   5   1  15     2871.71     2771.59    121.00 o 
   6   1  15     2078.22     1887.73    119.55 o 
   7   1  15      444.41      370.26     77.23 o 
   8   1  15      702.18      703.16    118.36 o 
 -10   2  15     2946.03     3262.11    282.59 o 
  -9   2  15      286.40      394.44    125.27 o 
  -8   2  15     5229.66     5058.44    304.68 o 
  -7   2  15     8564.95     8848.43    315.20 o 
  -6   2  15     8496.96     9167.87    236.03 o 
  -5   2  15      165.15      132.20     37.41 o 
  -4   2  15    18112.42    18770.73    389.85 o 
  -3   2  15    19595.76    20271.07    516.74 o 
  -2   2  15     5547.86     5767.10    147.74 o 
  -1   2  15     4601.18     4386.99    211.53 o 
   0   2  15    26542.42    27199.39    534.81 o 
   1   2  15    15547.12    15532.95    283.66 o 
   2   2  15      442.99      403.91     35.56 o 
   3   2  15     5121.48     4872.91    124.31 o 
   4   2  15    12117.02    12031.61    270.66 o 
   5   2  15     3279.92     3333.74    138.23 o 
   6   2  15      742.65      860.64    109.18 o 
   7   2  15     3531.80     3527.67    189.66 o 
   8   2  15      916.66      977.43     97.17 o 
  -9   3  15     2762.13     2867.18    178.96 o 
  -8   3  15     3175.53     2990.85    132.09 o 
  -7   3  15       32.22        3.96     34.80 o 
  -6   3  15     2262.81     2150.72    116.87 o 
  -5   3  15     9772.65     9880.13    289.20 o 
  -4   3  15     2755.50     2794.68    130.92 o 
  -3   3  15      628.99      555.64     51.98 o 
  -2   3  15     4028.60     3761.09    121.03 o 
  -1   3  15    11358.78    10581.79    248.09 o 
   0   3  15      768.03      752.83     58.74 o 
   1   3  15     4093.17     3818.36    143.13 o 
   2   3  15     6828.82     6733.96    211.04 o 
   3   3  15      411.47      368.64     46.38 o 
   4   3  15       20.41       29.78     36.58 o 
   5   3  15     3361.57     3706.92    132.70 o 
   6   3  15     2603.17     2415.83    210.27 o 
   7   3  15        6.75       28.74     61.51 o 
  -9   4  15       61.57       -7.46     87.98 o 
  -8   4  15      224.36      264.91    112.35 o 
  -7   4  15        2.08      -31.54     42.18 o 
  -6   4  15      190.18      288.72     44.64 o 
  -5   4  15       10.97        9.42     34.55 o 
  -4   4  15       48.86      101.44     91.91 o 
  -3   4  15      106.80      161.45     59.53 o 
  -2   4  15        9.43       -8.98     79.60 o 
  -1   4  15     1889.99     1748.71    164.04 o 
   0   4  15      979.34      910.74    170.38 o 
   1   4  15      406.32      417.33     49.51 o 
   2   4  15       45.12       25.39     57.13 o 
   3   4  15      304.51      273.50     61.52 o 
   4   4  15        1.50        8.57     58.28 o 
   5   4  15      552.10      486.68     80.92 o 
   6   4  15       17.62      -35.09     81.13 o 
   7   4  15        0.12       37.51     83.09 o 
  -8   5  15     1961.73     2016.92    225.92 o 
  -7   5  15        0.55       -8.08     50.94 o 
  -6   5  15     3766.23     3797.06    171.01 o 
  -5   5  15     6189.04     6508.46    346.22 o 
  -4   5  15     2124.70     1867.56    184.76 o 
  -3   5  15     1131.01     1038.66    112.30 o 
  -2   5  15     7052.95     7189.75    277.79 o 
  -1   5  15    11573.90    11029.06    731.46 o 
   0   5  15      814.61      823.99    191.63 o 
   1   5  15     2159.79     2011.43    126.13 o 
   2   5  15     4010.27     3997.96    202.46 o 
   3   5  15     3493.48     4080.36    208.87 o 
   4   5  15       12.50        0.31    153.97 o 
   5   5  15     1633.59     1906.78    263.21 o 
   6   5  15     2184.16     2313.12    174.82 o 
  -7   6  15     7978.19    10335.87    631.55 o 
  -6   6  15     2797.30     2698.71    196.85 o 
  -5   6  15       94.97       83.69     79.52 o 
  -4   6  15     5749.20     5779.14    278.22 o 
  -3   6  15    15181.27    16294.19    581.56 o 
  -2   6  15     3566.12     3731.60    192.37 o 
  -1   6  15     2584.40     2797.93    177.04 o 
   0   6  15     9288.49    10008.65    701.26 o 
   1   6  15     5808.65     6112.24    268.61 o 
   2   6  15      250.78      393.68    107.82 o 
   3   6  15     4750.05     5421.92    271.66 o 
   4   6  15     7848.88     9261.52    472.35 o 
   5   6  15      453.45      645.90    121.93 o 
  -6   7  15      685.86      491.50    105.34 o 
  -5   7  15     3234.67     3151.58    211.22 o 
  -4   7  15      422.40      256.42     92.12 o 
  -3   7  15     1031.96      875.29    170.00 o 
  -2   7  15     3473.96     3473.14    237.28 o 
  -1   7  15     3279.75     3268.49    208.97 o 
   0   7  15       31.46      -87.50    150.99 o 
   1   7  15     1691.94     1856.86    200.20 o 
   2   7  15     3150.68     2977.19    209.04 o 
   3   7  15      360.02      344.95    147.63 o 
   4   7  15      861.21      868.14    133.55 o 
  -3   8  15      170.23      198.64    180.81 o 
  -2   8  15      437.97      204.70    297.50 o 
  -1   8  15       79.55        1.90    196.10 o 
   0   8  15      152.01       96.55    116.95 o 
   1   8  15      250.90      -63.66     96.78 o 
  -9   0  16     3144.15     2368.11    286.32 o 
  -8   0  16     5900.52     5376.71    339.26 o 
  -7   0  16     1644.04     1760.54    213.62 o 
  -6   0  16     9041.20     9600.39   2041.15 o 
  -5   0  16    13285.13    13927.20    860.19 o 
  -4   0  16    11778.44    12047.27    401.45 o 
  -3   0  16      684.57      657.73     68.41 o 
  -2   0  16    26441.84    29075.15    656.64 o 
  -1   0  16    27787.66    30075.99   2029.22 o 
   0   0  16     5390.12     5224.27    215.59 o 
   1   0  16       84.65       71.27     68.26 o 
   2   0  16     9702.73    10708.93    618.50 o 
   3   0  16    15255.95    15927.31    705.36 o 
   4   0  16      480.62      576.89    108.86 o 
   5   0  16     3598.31     3339.45    200.99 o 
   6   0  16     4154.70     3451.50    267.68 o 
   7   0  16     2693.41     2450.87    218.47 o 
   8   0  16       78.64      226.62     82.76 o 
  -9   1  16      940.02      554.00    193.12 o 
  -8   1  16       82.56       71.35     77.55 o 
  -7   1  16     4559.65     4433.83    430.31 o 
  -6   1  16     3630.87     3639.81    323.72 o 
  -5   1  16      233.61      199.71     70.43 o 
  -4   1  16     6586.01     6624.73    183.03 o 
  -3   1  16    15092.70    15478.99    370.63 o 
  -2   1  16     5509.94     5478.08    144.27 o 
  -1   1  16      138.50      103.69     30.47 o 
   0   1  16     8845.00     8747.68    284.34 o 
   1   1  16    10772.54    11150.19    271.34 o 
   2   1  16       69.22      125.21     50.19 o 
   3   1  16     2604.04     2665.75    149.13 o 
   4   1  16     6182.51     6427.85    224.30 o 
   5   1  16     3516.73     3418.25    329.28 o 
   6   1  16       24.67       12.56     84.33 o 
   7   1  16      884.99     1015.96    171.96 o 
   8   1  16     1554.09     1687.77    335.16 o 
  -9   2  16      194.56      141.64     79.58 o 
  -8   2  16      288.22      176.43     52.09 o 
  -7   2  16       32.93      -53.79     53.79 o 
  -6   2  16      293.68      291.97     81.81 o 
  -5   2  16        9.24       45.68     35.28 o 
  -4   2  16       58.94       -2.82     39.13 o 
  -3   2  16      496.18      497.11     56.50 o 
  -2   2  16      263.99      278.30     50.44 o 
  -1   2  16      117.39      138.81     43.50 o 
   0   2  16      128.88      200.89     47.70 o 
   1   2  16        5.85       29.73     51.14 o 
   2   2  16      466.29      490.83     57.52 o 
   3   2  16       95.19        7.39     46.28 o 
   4   2  16        3.45       75.26     44.27 o 
   5   2  16        2.25        4.98     45.61 o 
   6   2  16       67.64       33.58     91.34 o 
   7   2  16       50.26      135.85     63.94 o 
  -9   3  16       91.03       22.92    150.24 o 
  -8   3  16      920.71     1067.98    194.26 o 
  -7   3  16     5169.54     5203.74    219.55 o 
  -6   3  16     4768.91     4714.10    290.47 o 
  -5   3  16      320.60      351.98     55.37 o 
  -4   3  16     8603.26     8382.89    249.54 o 
  -3   3  16    14292.08    14078.21    319.06 o 
  -2   3  16     5897.30     5388.27    170.15 o 
  -1   3  16      613.09      463.86     72.05 o 
   0   3  16     6897.52     7052.80    489.50 o 
   1   3  16    15819.46    17223.89    508.86 o 
   2   3  16      887.04      838.21     72.89 o 
   3   3  16      583.39      629.33     44.10 o 
   4   3  16     4180.43     4071.27    139.30 o 
   5   3  16     2703.18     2893.11    279.45 o 
   6   3  16      155.41      184.86     92.83 o 
   7   3  16     1226.96     1091.37    203.18 o 
  -8   4  16     3981.60     4185.79    366.82 o 
  -7   4  16      682.97      823.73    152.07 o 
  -6   4  16     1853.39     1893.31     97.45 o 
  -5   4  16    14624.25    14464.73    572.66 o 
  -4   4  16    11414.72    10831.19   1120.68 o 
  -3   4  16      193.57      218.04     68.92 o 
  -2   4  16    14476.11    13994.42    457.46 o 
  -1   4  16    12992.73    13231.28    412.65 o 
   0   4  16     7650.77     7658.79    483.89 o 
   1   4  16     3137.97     2994.92    134.29 o 
   2   4  16    15969.05    15607.25    433.51 o 
   3   4  16     9804.83     9467.72    319.39 o 
   4   4  16      470.62      669.50    101.43 o 
   5   4  16     3361.57     3341.29    559.22 o 
   6   4  16     5041.21     4978.43    564.81 o 
  -8   5  16       12.78      -82.02    123.03 o 
  -7   5  16     3172.45     2843.52    182.24 o 
  -6   5  16     3529.10     3335.34    195.97 o 
  -5   5  16       16.98       18.92     34.10 o 
  -4   5  16       88.99      127.24     53.84 o 
  -3   5  16     3770.40     3722.67    138.79 o 
  -2   5  16     2658.28     2608.73    211.76 o 
  -1   5  16      822.53      876.90    106.89 o 
   0   5  16     5024.54     5126.83    238.02 o 
   1   5  16     4231.09     4443.41    174.39 o 
   2   5  16     1052.65     1025.83    158.07 o 
   3   5  16     1030.78     1272.62    148.73 o 
   4   5  16     3594.48     3418.81    435.82 o 
   5   5  16      706.28      735.36    117.32 o 
   6   5  16       95.27       -5.86    107.22 o 
  -7   6  16       61.40      -50.70    196.85 o 
  -6   6  16      294.74      103.54     78.78 o 
  -5   6  16      507.14      405.27    102.99 o 
  -4   6  16      174.74      155.82     79.86 o 
  -3   6  16      103.90       70.90    195.73 o 
  -2   6  16      653.52      514.77    118.55 o 
  -1   6  16      636.27      393.19     90.66 o 
   0   6  16      162.17       49.32    110.35 o 
   1   6  16        1.66      -99.09    143.91 o 
   2   6  16      165.41      192.70     93.40 o 
   3   6  16      226.38      269.21    137.57 o 
   4   6  16       20.70       92.79     95.86 o 
   5   6  16      105.74      275.24    188.27 o 
  -5   7  16       10.56       60.41     93.81 o 
  -4   7  16     1260.60     1284.76    158.52 o 
  -3   7  16     5259.53     5689.83    326.41 o 
  -2   7  16     2512.75     2438.19    190.88 o 
  -1   7  16      475.66      270.47    186.41 o 
   0   7  16     3156.28     3123.32    223.48 o 
   1   7  16     4048.86     4134.08    255.31 o 
   2   7  16     2245.83     2426.38    201.11 o 
   3   7  16      587.32      425.51    149.87 o 
  -2   8  16     3036.65     2717.06    290.05 o 
  -1   8  16     5696.73     5540.00    440.66 o 
  -9   1  17     1058.30      725.49    163.29 o 
  -8   1  17     2945.33     2589.56    205.79 o 
  -7   1  17     1908.54     1679.13    111.77 o 
  -6   1  17     1216.90     1090.23     92.68 o 
  -5   1  17     6594.65     6659.71    251.77 o 
  -4   1  17     4154.33     4087.78    125.66 o 
  -3   1  17      288.90      231.84     37.08 o 
  -2   1  17     3084.93     2981.26     79.14 o 
  -1   1  17    17057.21    17710.61    757.41 o 
   0   1  17     4095.65     4115.83    229.23 o 
   1   1  17       74.54       25.30     71.35 o 
   2   1  17     6257.70     5610.27    306.08 o 
   3   1  17    11051.12    11773.30    372.07 o 
   4   1  17     1269.47     1163.75     93.42 o 
   5   1  17      918.29      858.16     71.42 o 
   6   1  17     2392.52     2274.15    197.01 o 
   7   1  17     3085.87     3047.37    263.97 o 
  -9   2  17     1666.90     1518.84    252.02 o 
  -8   2  17      212.77      116.77     64.52 o 
  -7   2  17     3158.02     3202.08    165.79 o 
  -6   2  17     9861.91    10581.91    363.52 o 
  -5   2  17     3811.33     3940.59    121.01 o 
  -4   2  17     2323.50     2159.84    100.33 o 
  -3   2  17    16588.67    16374.19    359.04 o 
  -2   2  17     7724.45     7077.45    216.51 o 
  -1   2  17     1145.51      890.80    147.63 o 
   0   2  17    11604.41    12090.00    375.70 o 
   1   2  17    21382.32    21940.81    494.75 o 
   2   2  17     9820.81     9514.24    298.05 o 
   3   2  17     2152.66     1920.90    103.53 o 
   4   2  17     7688.87     7674.06    265.72 o 
   5   2  17     8326.50     8726.58    477.97 o 
   6   2  17      667.63      574.79     73.38 o 
   7   2  17     2387.44     2380.11    174.21 o 
  -9   3  17      420.10      679.27    131.23 o 
  -8   3  17     2889.03     3141.33    249.91 o 
  -7   3  17      456.28      447.30    101.21 o 
  -6   3  17       33.38       -1.84     55.92 o 
  -5   3  17     3045.82     2569.15    152.22 o 
  -4   3  17     6086.77     5644.53    238.04 o 
  -3   3  17      157.33      159.29     65.43 o 
  -2   3  17     1895.18     1710.09    125.15 o 
  -1   3  17     8544.63     8128.57    287.98 o 
   0   3  17     5448.65     5127.27    208.52 o 
   1   3  17      280.06      210.45     77.54 o 
   2   3  17     3645.46     3407.48    148.09 o 
   3   3  17     4259.70     4588.49    198.35 o 
   4   3  17      917.10      904.93     87.08 o 
   5   3  17      125.91      242.95     92.07 o 
   6   3  17     3548.74     3600.42    216.90 o 
   7   3  17     1200.81     1218.23    428.36 o 
  -8   4  17      754.48      395.93    120.05 o 
  -7   4  17       25.62      -36.06     43.22 o 
  -6   4  17       14.30       16.37     79.62 o 
  -5   4  17        0.45       -6.82     47.60 o 
  -4   4  17      259.25       39.26     76.48 o 
  -3   4  17       33.22       95.39     68.34 o 
  -2   4  17      149.74      183.66    158.07 o 
  -1   4  17       64.09      187.69     80.53 o 
   0   4  17       39.65       44.33     45.06 o 
   1   4  17      901.37      903.35     75.00 o 
   2   4  17       13.23       17.34     65.77 o 
   3   4  17       20.78      -15.28     60.48 o 
   4   4  17       42.58       70.41     81.47 o 
   5   4  17      524.52      684.11    406.74 o 
   6   4  17      181.06      362.82    102.52 o 
  -7   5  17      377.69      176.34     92.68 o 
  -6   5  17      115.40       89.18    150.99 o 
  -5   5  17     3812.44     3640.83    206.01 o 
  -4   5  17     4132.18     3898.19    413.82 o 
  -3   5  17      872.57      976.11    201.32 o 
  -2   5  17     1968.56     1928.49    251.65 o 
  -1   5  17     7180.65     7657.43    402.27 o 
   0   5  17     4428.44     4706.10    478.32 o 
   1   5  17       17.39      -29.23     91.71 o 
   2   5  17     5675.23     5792.63    262.64 o 
   3   5  17     5423.11     5547.00    344.85 o 
   4   5  17     1701.52     1782.58    168.90 o 
   5   5  17      417.64      548.51    134.21 o 
  -6   6  17     4758.41     4922.51    523.06 o 
  -5   6  17      324.46      288.08    178.58 o 
  -4   6  17     2989.68     2729.94    224.43 o 
  -3   6  17     8711.20     9868.16    427.95 o 
  -2   6  17    10303.18    10625.47    457.66 o 
  -1   6  17       10.71      132.28    117.90 o 
   0   6  17     6158.13     6556.20    457.44 o 
   1   6  17     6732.43     7194.04    366.46 o 
   2   6  17     3169.08     3450.18    322.48 o 
   3   6  17      185.22       96.03     94.69 o 
   4   6  17     6740.68     7749.50    407.23 o 
  -4   7  17     2768.43     2465.12    198.39 o 
  -3   7  17      482.16      271.65    104.07 o 
  -2   7  17      729.32      830.31    147.63 o 
  -1   7  17     2461.57     2730.77    406.37 o 
   0   7  17     1410.05     1650.04    199.83 o 
   1   7  17       35.98       54.38    116.07 o 
   2   7  17     2044.78     1873.72    186.90 o 
  -7   0  18     5771.48     5774.87    337.77 o 
  -5   0  18     7287.88     7549.63    517.08 o 
  -4   0  18     8754.41     9327.90    602.66 o 
  -3   0  18     5677.93     5734.41    191.34 o 
  -2   0  18     2666.82     2635.29    223.69 o 
  -1   0  18    17898.96    17662.39    726.99 o 
   0   0  18     7802.51     8237.67    414.57 o 
   1   0  18      729.72      669.57    120.79 o 
   2   0  18     7573.69     8496.41    408.60 o 
   3   0  18    17415.13    18313.32    770.98 o 
   4   0  18     6328.36     6368.89    714.68 o 
   5   0  18      545.68      463.03    154.34 o 
   6   0  18     4523.68     4675.07    363.12 o 
   7   0  18     1923.95     1487.73    340.75 o 
  -8   1  18       57.67       29.83     71.58 o 
  -7   1  18      725.04      560.62     90.22 o 
  -6   1  18     3401.76     3992.83    267.68 o 
  -5   1  18     2217.10     2319.59    157.28 o 
  -4   1  18      123.85       90.71     33.57 o 
  -3   1  18     4740.76     4741.89    158.96 o 
  -2   1  18     8229.59     8381.32    386.15 o 
  -1   1  18     1120.43     1157.66     64.15 o 
   0   1  18     1827.97     1745.33    129.01 o 
   1   1  18     8172.51     8377.97    337.40 o 
   2   1  18     3492.84     3874.44    540.21 o 
   3   1  18      182.24      222.06     76.75 o 
   4   1  18     2924.53     2914.78    344.14 o 
   5   1  18     4437.52     4199.30    271.89 o 
   6   1  18     1581.56     1633.58    107.62 o 
   7   1  18      267.90      192.19    231.52 o 
  -8   2  18        0.69      -12.49     57.81 o 
  -7   2  18       66.24       66.77    194.61 o 
  -6   2  18      120.87      -22.36     57.04 o 
  -5   2  18       25.67       -9.24    102.90 o 
  -4   2  18      257.29      166.96     60.47 o 
  -3   2  18        8.12        0.60     61.93 o 
  -2   2  18        7.04      -20.13     75.91 o 
  -1   2  18     1067.61      813.25     96.56 o 
   0   2  18       78.06       54.39     77.18 o 
   1   2  18      363.82      331.61     96.00 o 
   2   2  18      411.97      369.08     69.95 o 
   3   2  18       70.43       54.43     37.27 o 
   4   2  18      167.52      164.38     54.95 o 
   5   2  18      114.43      172.28    109.98 o 
   6   2  18        0.13      -69.51     73.84 o 
  -8   3  18      276.89      256.40    101.78 o 
  -7   3  18     1082.59      906.76    115.83 o 
  -6   3  18     2080.81     1780.83    183.80 o 
  -5   3  18     2086.38     1758.82    139.80 o 
  -4   3  18      262.41      160.29     82.76 o 
  -3   3  18     6951.19     6503.81    267.90 o 
  -2   3  18     4493.17     4281.63    200.29 o 
  -1   3  18      198.40      213.23     72.18 o 
   0   3  18     2367.29     2222.47    149.50 o 
   1   3  18    10991.03    11560.28    421.02 o 
   2   3  18     2953.12     2918.00    139.19 o 
   3   3  18       39.58       86.60     67.64 o 
   4   3  18     2672.32     2433.57    370.58 o 
   5   3  18     5216.08     5912.97    296.50 o 
   6   3  18     1968.61     2228.13    502.18 o 
  -8   4  18     3022.36     3022.77    281.10 o 
  -7   4  18     3558.54     3427.10    321.74 o 
  -6   4  18      129.87      139.10     87.78 o 
  -5   4  18     2956.29     2692.83    123.68 o 
  -4   4  18    10756.72    10080.92    610.29 o 
  -3   4  18     1222.33     1407.42    128.12 o 
  -2   4  18     1223.38     1254.13    117.06 o 
  -1   4  18    10770.56    10105.13    385.29 o 
   0   4  18    11211.08    11465.07    338.09 o 
   1   4  18     1256.88     1102.13    178.54 o 
   2   4  18     4973.69     5237.90    306.30 o 
   3   4  18     8196.12     8687.77    553.25 o 
   4   4  18     3491.46     4187.32    403.38 o 
   5   4  18       56.78       24.85    183.05 o 
  -7   5  18      457.37      275.88    142.41 o 
  -6   5  18     2823.02     2409.82    704.62 o 
  -5   5  18     1169.24     1119.61    177.09 o 
  -4   5  18       54.90      -77.33     77.33 o 
  -3   5  18     1175.10     1083.00    189.76 o 
  -2   5  18     5895.69     5636.54    270.85 o 
  -1   5  18      911.16      951.53    151.36 o 
   0   5  18     1451.91     1587.53    244.57 o 
   1   5  18     2732.14     2759.19    375.05 o 
   2   5  18     2357.07     2782.11    387.73 o 
   3   5  18       47.99      -16.10    177.09 o 
   4   5  18     1602.48     1922.78    169.79 o 
   5   5  18     2130.77     2113.86    336.65 o 
  -6   6  18      352.93      161.69     92.44 o 
  -5   6  18       48.61       44.19    119.67 o 
  -4   6  18        5.11        4.89     77.66 o 
  -3   6  18       16.79      171.51     93.20 o 
  -2   6  18      192.22       42.46     86.06 o 
  -1   6  18       42.33      -86.89     86.89 o 
   0   6  18       44.31       32.76    103.54 o 
   1   6  18      135.02      -88.13     88.93 o 
   2   6  18       93.31      222.25    100.64 o 
   3   6  18      125.22      270.37    222.57 o 
  -3   7  18     1920.23     1572.16    192.37 o 
  -2   7  18     3414.11     3335.90    240.77 o 
  -1   7  18      329.40      350.15    144.37 o 
   0   7  18     1697.55     1570.51    180.78 o 
   1   7  18     3703.12     3203.95    360.14 o 
  -7   1  19     3295.86     2753.16    165.92 o 
  -6   1  19     1152.37     1037.80    100.41 o 
  -5   1  19     1098.99      868.98     96.80 o 
  -4   1  19     1899.26     1684.15     92.92 o 
  -3   1  19     3423.88     3263.61    127.10 o 
  -2   1  19      123.99      155.01     61.67 o 
  -1   1  19     6462.42     6732.17    300.86 o 
   0   1  19     8686.10     8208.62    308.85 o 
   1   1  19     1693.13     1571.47    135.04 o 
   2   1  19      326.56      493.12     95.76 o 
   3   1  19     5369.31     5577.18    265.80 o 
   4   1  19     4421.72     4427.66    285.57 o 
   5   1  19       74.78      136.30     52.86 o 
   6   1  19     1983.13     1854.23    178.11 o 
  -7   2  19       63.69       -1.55    119.30 o 
  -6   2  19     2630.28     2517.65    165.06 o 
  -5   2  19     4945.49     4814.44    327.70 o 
  -4   2  19      213.41       51.09     61.25 o 
  -3   2  19     4541.83     4549.14    299.45 o 
  -2   2  19    10089.29    10125.51    363.47 o 
  -1   2  19     2684.29     2511.24    153.88 o 
   0   2  19        6.24      -75.38    228.53 o 
   1   2  19    10037.93     9923.18    361.77 o 
   2   2  19    10266.65    10080.51    598.36 o 
   3   2  19      368.58      435.11    153.52 o 
   4   2  19     2569.93     2719.32    290.05 o 
   5   2  19     5903.70     6122.51    342.42 o 
   6   2  19     2802.96     3472.24    826.15 o 
  -7   3  19     1495.79     1391.96    109.89 o 
  -6   3  19      971.11      665.88    103.02 o 
  -5   3  19       61.37       39.41     97.30 o 
  -4   3  19     2782.25     2708.89    223.32 o 
  -3   3  19     5046.05     4794.28    228.53 o 
  -2   3  19      205.12      331.87    240.84 o 
  -1   3  19     1749.89     1635.08    128.01 o 
   0   3  19     3240.61     2969.90    174.78 o 
   1   3  19      709.78      874.39    104.13 o 
   2   3  19      844.16      856.27     87.63 o 
   3   3  19     3575.73     3549.07    563.32 o 
   4   3  19     1620.85     1827.52    160.52 o 
   5   3  19       13.78       28.08    101.49 o 
  -7   4  19       22.38      -74.16     74.16 o 
  -6   4  19      589.31      288.85    117.44 o 
  -5   4  19        2.99      -60.64     60.64 o 
  -4   4  19        0.36      -65.00     71.76 o 
  -3   4  19       30.89      -61.80     71.77 o 
  -2   4  19        2.82      147.18     82.02 o 
  -1   4  19       95.40       51.72    149.13 o 
   0   4  19        8.54       83.85     47.05 o 
   1   4  19        0.25       -3.51     95.72 o 
   2   4  19      290.09      187.15    162.17 o 
   3   4  19      141.49       93.68     87.03 o 
   4   4  19        8.12       51.12    102.47 o 
   5   4  19        3.03       41.76    134.21 o 
  -6   5  19       86.84      -29.13     98.56 o 
  -5   5  19      260.66       81.80    163.29 o 
  -4   5  19     2318.34     2154.68    166.79 o 
  -3   5  19     1659.70     1429.35    125.58 o 
  -2   5  19      165.80      154.00     99.77 o 
  -1   5  19     1989.82     2016.40    154.80 o 
   0   5  19     2465.79     2401.69    173.34 o 
   1   5  19      647.31      589.82    110.04 o 
   2   5  19      743.87      553.23    113.14 o 
   3   5  19     3849.69     3964.37    259.98 o 
   4   5  19     1890.92     2072.01    180.71 o 
  -5   6  19     4306.58     4157.68    282.22 o 
  -4   6  19      604.49      381.72    123.03 o 
  -3   6  19      570.71      702.83    306.83 o 
  -2   6  19     6309.89     6088.78    464.52 o 
  -1   6  19     3096.54     2879.17    223.68 o 
   0   6  19      961.46      906.38    139.43 o 
   1   6  19     3750.12     4712.93    635.27 o 
   2   6  19     5700.23     6215.80    473.47 o 
  -1   7  19      744.46      595.01    170.00 o 
  -7   0  20     4823.12     4755.60    352.68 o 
  -6   0  20     5044.09     4796.61    316.15 o 
  -5   0  20       12.28      175.22    128.25 o 
  -4   0  20     5223.56     5199.34    235.92 o 
  -3   0  20     4223.03     4270.03    187.25 o 
  -2   0  20     4187.06     4279.89    302.72 o 
  -1   0  20     1007.29     1130.10     96.27 o 
   0   0  20     8112.03     9124.22    530.89 o 
   1   0  20     2144.02     2063.15    208.78 o 
   2   0  20       15.33      262.46    115.57 o 
   3   0  20     3026.80     2661.14    231.89 o 
   4   0  20     6882.43     7128.18    445.88 o 
   5   0  20      348.64      401.89    180.44 o 
   6   0  20      794.94      927.56    181.19 o 
  -7   1  20       62.72       48.32     72.39 o 
  -6   1  20     1023.14      922.55    113.46 o 
  -5   1  20     4114.36     4173.54    324.72 o 
  -4   1  20     2606.57     2721.43    293.40 o 
  -3   1  20      351.58      298.84     95.07 o 
  -2   1  20     2718.07     2609.95    100.00 o 
  -1   1  20     2153.42     2212.18    113.33 o 
   0   1  20      110.52      146.25     44.82 o 
   1   1  20     2122.63     2199.34    151.73 o 
   2   1  20     4793.08     5202.99    252.59 o 
   3   1  20      712.51      873.72    116.97 o 
   4   1  20      321.56      474.55     97.96 o 
   5   1  20     1578.19     1358.44    156.21 o 
   6   1  20     1424.73     1625.57    146.87 o 
  -7   2  20       10.01      -29.26    160.68 o 
  -6   2  20       55.18      -57.97     82.39 o 
  -5   2  20       69.30      179.29     73.72 o 
  -4   2  20      209.49       74.48     78.18 o 
  -3   2  20       25.67      -76.31     76.31 o 
  -2   2  20        0.37      -77.30     77.30 o 
  -1   2  20        7.72       96.14    115.94 o 
   0   2  20       56.37      192.25     98.05 o 
   1   2  20      726.96      710.80    115.33 o 
   2   2  20        3.93      -74.29     74.29 o 
   3   2  20        3.49      -53.21    112.77 o 
   4   2  20       26.00        0.76     77.90 o 
   5   2  20       13.58      -67.88    102.00 o 
  -7   3  20      116.77      205.59     89.55 o 
  -6   3  20      841.97      690.32    136.82 o 
  -5   3  20     3306.80     2953.42    185.67 o 
  -4   3  20     2998.54     2737.22    174.12 o 
  -3   3  20     1056.22     1029.56    109.51 o 
  -2   3  20     1749.47     1568.70    132.68 o 
  -1   3  20     2803.67     2856.11    175.10 o 
   0   3  20      157.89      228.85     79.89 o 
   1   3  20     1171.78     1183.40    139.36 o 
   2   3  20     3064.29     3280.14    268.80 o 
   3   3  20      343.31      426.10    255.75 o 
   4   3  20      308.46      194.35     94.90 o 
   5   3  20     1335.95     1477.33    153.15 o 
  -7   4  20     4353.59     4745.16    400.40 o 
  -6   4  20     3069.19     2932.57    384.37 o 
  -5   4  20        5.89      -85.29     85.29 o 
  -4   4  20     4203.84     3727.29    218.99 o 
  -3   4  20     5442.62     5457.22    398.54 o 
  -2   4  20      821.36      632.80    108.11 o 
  -1   4  20     1367.91     1114.83    272.15 o 
   0   4  20     7502.42     7412.17    339.57 o 
   1   4  20     3974.80     3862.38    218.45 o 
   2   4  20      248.50      445.88    102.08 o 
   3   4  20     4667.07     4782.57    295.12 o 
   4   4  20     3116.44     3207.45    414.57 o 
  -6   5  20      340.23      404.39    119.21 o 
  -5   5  20     1760.74     1652.45    152.80 o 
  -4   5  20      340.80      369.23    111.40 o 
  -3   5  20       90.90        8.11    118.59 o 
  -2   5  20     2756.16     2813.31    191.30 o 
  -1   5  20     4420.62     4194.61    256.38 o 
   0   5  20       70.32       47.30    144.65 o 
   1   5  20     1151.22     1094.51    153.93 o 
   2   5  20     1252.33     1320.27    277.37 o 
   3   5  20     1803.79     2303.90    188.71 o 
  -4   6  20       11.59      -91.61    110.01 o 
  -3   6  20        1.09      116.13    111.06 o 
  -2   6  20       19.97       37.92    150.99 o 
  -1   6  20        4.34      -52.39    117.34 o 
   0   6  20        7.56      120.02    143.16 o 
   1   6  20       45.35      130.52    117.52 o 
  -7   1  21     1759.80     1461.20    134.30 o 
  -6   1  21     3776.00     3623.02    279.98 o 
  -5   1  21      125.69       17.90     95.44 o 
  -4   1  21      524.43      581.39     98.32 o 
  -3   1  21     2165.99     1985.52    147.67 o 
  -2   1  21     4188.94     4343.22    226.44 o 
  -1   1  21       53.02      -73.81     73.81 o 
   0   1  21     2680.11     2818.70    248.67 o 
   1   1  21     1800.18     1630.59    150.53 o 
   2   1  21      129.07      104.37     94.04 o 
   3   1  21      212.26      197.08    123.77 o 
   4   1  21     2639.15     2916.83    205.59 o 
   5   1  21     1520.49     2021.94    365.36 o 
  -7   2  21     1751.42     1093.09    167.02 o 
  -6   2  21      130.12       51.90    126.76 o 
  -5   2  21     4700.92     4771.01    248.29 o 
  -4   2  21     5126.52     5301.33    265.73 o 
  -3   2  21     1106.65      972.08    206.54 o 
  -2   2  21     3716.00     3829.71    226.41 o 
  -1   2  21     5803.67     6006.52    404.13 o 
   0   2  21     3139.18     2944.95    368.71 o 
   1   2  21      682.88      862.51    118.89 o 
   2   2  21     4962.32     5236.19    406.74 o 
   3   2  21     2261.21     2165.60    185.32 o 
   4   2  21       49.41       17.82     95.32 o 
   5   2  21     2307.08     2611.39    353.80 o 
  -7   3  21     1293.86     1242.18    131.81 o 
  -6   3  21     1248.10      962.13    123.77 o 
  -5   3  21      818.36      769.72    118.63 o 
  -4   3  21      804.74      744.52    104.51 o 
  -3   3  21     5068.16     4950.21    251.13 o 
  -2   3  21     1173.81      911.55    114.82 o 
  -1   3  21      375.35      288.64    216.60 o 
   0   3  21      787.51      763.13    121.74 o 
   1   3  21     3799.91     4055.74    221.50 o 
   2   3  21      434.69      334.37    235.24 o 
   3   3  21     1101.11     1339.13    149.63 o 
   4   3  21     1833.25     2143.03    284.46 o 
  -6   4  21       87.64      283.40    161.80 o 
  -5   4  21      169.56     -117.90    367.97 o 
  -4   4  21       92.90       39.72    215.86 o 
  -3   4  21       48.41       99.03     92.00 o 
  -2   4  21       24.89       52.19     84.03 o 
  -1   4  21      433.20      557.22    105.29 o 
   0   4  21      132.71       69.49     86.29 o 
   1   4  21       33.64       39.89     89.20 o 
   2   4  21       11.38      -92.59    123.77 o 
   3   4  21       20.51      -13.83    143.16 o 
  -5   5  21     1046.31      701.68    117.67 o 
  -4   5  21       97.21      151.39    257.99 o 
  -3   5  21     2610.35     2140.16    180.55 o 
  -2   5  21     1505.23     1423.40    202.06 o 
  -1   5  21        4.32      109.61    107.11 o 
   0   5  21     1307.86     1187.00    149.90 o 
   1   5  21     1760.74     1774.70    176.74 o 
   2   5  21      223.34      241.87    108.69 o 
  -2   6  21     1833.73     2044.51    243.82 o 
  -1   6  21     4234.19     4097.21    368.34 o 
  -7   0  22     1831.25     1633.67    204.30 o 
  -6   0  22     9658.81     9936.21    660.62 o 
  -5   0  22     3076.02     2862.46    275.88 o 
  -3   0  22     3670.46     3517.86    304.22 o 
  -2   0  22     4360.18     4899.51    366.10 o 
  -1   0  22      214.70      568.91    180.44 o 
   0   0  22     5218.31     5018.81    362.37 o 
   1   0  22     4687.71     4841.35    365.36 o 
   2   0  22     2084.23     1911.04    233.38 o 
   3   0  22        8.72     -131.23    131.23 o 
   4   0  22     1922.93     1840.95    233.38 o 
  -7   1  22     1674.71     1588.21    139.45 o 
  -6   1  22        4.40      141.97    194.24 o 
  -5   1  22     1475.74     1844.89    148.20 o 
  -4   1  22     5814.49     5862.11    428.73 o 
  -3   1  22      900.69      793.40    229.65 o 
  -2   1  22      543.10      593.26    113.00 o 
  -1   1  22     2963.97     2996.22    290.79 o 
   0   1  22     2737.22     2658.03    181.88 o 
   1   1  22      362.46      328.14     94.10 o 
   2   1  22     1397.88     1425.64    150.76 o 
   3   1  22     2298.48     2248.87    190.07 o 
   4   1  22      378.54      506.52    116.09 o 
  -7   2  22       28.79      149.90     96.56 o 
  -6   2  22       59.42      195.12    137.20 o 
  -5   2  22       69.81      132.90     84.55 o 
  -4   2  22      166.01       22.33     81.40 o 
  -3   2  22       24.91       33.04     84.29 o 
  -2   2  22        1.62      -18.89     82.09 o 
  -1   2  22        1.66       55.75    105.15 o 
   0   2  22       14.16      126.75     89.85 o 
   1   2  22        0.11        1.26    121.83 o 
   2   2  22       33.22      108.80     90.46 o 
   3   2  22      111.51      240.62    122.28 o 
   4   2  22        0.79      -52.17    100.70 o 
  -6   3  22       46.39        4.28    115.07 o 
  -5   3  22     1738.52     1676.32    171.24 o 
  -4   3  22     4113.95     3620.04    233.52 o 
  -3   3  22     1022.21      909.51    130.48 o 
  -2   3  22      711.39      727.92    131.60 o 
  -1   3  22     2625.82     2425.58    407.11 o 
   0   3  22     1179.74     1308.34    361.63 o 
   1   3  22      432.24      458.18    304.59 o 
   2   3  22     1488.81     1306.57    253.89 o 
   3   3  22     1990.22     2216.04    186.03 o 
  -5   4  22     1929.21     1866.28    175.56 o 
  -4   4  22       44.49       -9.54    104.76 o 
  -3   4  22     5847.96     5181.51    423.14 o 
  -2   4  22     6839.50     6925.24    385.46 o 
  -1   4  22     1170.53     1092.88    136.82 o 
   0   4  22      952.19     1120.82    220.71 o 
   1   4  22     4263.87     4666.96    289.71 o 
   2   4  22     1990.38     1800.95    535.36 o 
  -4   5  22     1459.39     1404.58    216.23 o 
  -3   5  22      378.53      275.74    101.22 o 
  -2   5  22      175.57       34.17     97.63 o 
  -1   5  22     2555.70     2034.87    184.15 o 
   0   5  22     1447.84     1415.43    197.59 o 
  -6   1  23     3775.20     3771.68    245.16 o 
  -5   1  23     3143.72     2931.83    464.52 o 
  -4   1  23        2.88      -98.96     98.96 o 
  -3   1  23     2042.98     2013.10    290.05 o 
  -2   1  23     5342.31     5207.92    298.91 o 
  -1   1  23     5001.87     5203.17    285.11 o 
   0   1  23      231.46      369.39    116.35 o 
   1   1  23     3126.74     3019.62    224.21 o 
   2   1  23     1505.06     1383.49    157.83 o 
   3   1  23      283.65       33.88    100.35 o 
  -6   2  23       17.90       29.60    100.97 o 
  -5   2  23     1463.63     1401.81    145.93 o 
  -4   2  23     8236.73     8538.23    452.63 o 
  -3   2  23     4706.29     4738.44    433.95 o 
  -2   2  23        9.95       15.33    101.78 o 
  -1   2  23     4589.93     5116.17    521.19 o 
   0   2  23     6756.55     7077.20    773.21 o 
   1   2  23     1558.71     1401.38    287.44 o 
   2   2  23      601.98      547.05    120.47 o 
   3   2  23     4085.88     5095.77    655.03 o 
  -5   3  23     2211.31     1988.76    207.66 o 
  -4   3  23       42.34      -11.65     89.75 o 
  -3   3  23     1817.09     1524.35    158.07 o 
  -2   3  23     1907.83     1906.48    255.00 o 
  -1   3  23      333.36      704.06    250.90 o 
   0   3  23       81.68      113.45    154.34 o 
   1   3  23     1778.66     1871.61    191.58 o 
   2   3  23     1856.89     1985.77    176.76 o 
  -4   4  23      181.07      232.67    116.64 o 
  -3   4  23      182.16      318.03    128.25 o 
  -2   4  23        0.01     -119.84    119.84 o 
  -1   4  23       20.77      -94.68     94.68 o 
   0   4  23       46.15      -92.03     92.03 o 
   1   4  23      330.18       -0.52    105.70 o 
  -6   0  24     4424.70     4426.04    381.76 o 
  -5   0  24     6282.01     6733.75    543.56 o 
  -4   0  24      439.50      593.52    143.16 o 
  -3   0  24     1359.92      973.79    200.57 o 
  -2   0  24     8366.10     8635.84    619.62 o 
  -1   0  24     5497.68     5276.05    446.63 o 
   0   0  24      165.77      -77.55    190.13 o 
   1   0  24     3892.58     4344.76    401.15 o 
   2   0  24     4227.84     3957.78    386.23 o 
   3   0  24     1378.52     1337.65    198.34 o 
  -5   1  24      674.25      909.12    228.91 o 
  -4   1  24     1816.48     1810.33    170.24 o 
  -3   1  24     2299.30     2135.97    182.40 o 
  -2   1  24       16.53      135.30     94.24 o 
  -1   1  24     1574.44     1409.95    237.11 o 
   0   1  24     3385.73     3575.64    241.58 o 
   1   1  24     1381.41     1652.67    163.40 o 
   2   1  24       11.46      -47.77    114.20 o 
  -5   2  24      180.89      127.67     95.61 o 
  -4   2  24      206.19      250.23    111.10 o 
  -3   2  24       13.23       17.58    113.34 o 
  -2   2  24      142.97       92.50     94.85 o 
  -1   2  24       72.72     -137.94    137.94 o 
   0   2  24        3.24       27.59    144.28 o 
   1   2  24       51.98      -99.45     99.45 o 
   2   2  24        2.06       85.51    164.78 o 
  -4   3  24     2661.66     2503.79    200.67 o 
  -3   3  24     4611.36     4692.60    296.71 o 
  -2   3  24       46.37       74.32     95.31 o 
  -1   3  24     1359.82     1393.72    152.98 o 
   0   3  24     2468.43     2510.70    204.55 o 
   1   3  24     1911.28     1374.19    241.58 o 
  -2   4  24     6873.57     6428.04    485.40 o 
  -4   1  25      953.66      712.15    140.73 o 
  -3   1  25      172.84      155.94    121.36 o 
  -2   1  25     1290.01     1319.15    157.31 o 
  -1   1  25     3270.71     3238.90    240.03 o 
   0   1  25      334.95      427.74    111.85 o 
   1   1  25     1410.05     1207.46    159.00 o 
  -4   2  25     3435.17     3196.25    235.78 o 
  -3   2  25     5596.79     5884.07    320.11 o 
  -2   2  25     1008.66     1162.46    194.98 o 
  -1   2  25     1571.25     1803.50    215.86 o 
   0   2  25     4435.24     4469.62    378.03 o 
  -2   0  26     3009.62     3324.00    337.02 o 
  -2   1  26     1457.79     1172.12    241.58 o 
                                                 
